# Supplementary material for: Growth and metabolic characteristics of oleaginous microalgal isolates from Nilgiri biosphere Reserve of India
Source: BMC Microbiol. 2018 Jan 3;18:1. doi: 10.1186/s12866-017-1144-x (PMC5809961; doi:10.1186/s12866-017-1144-x)
Supplement: Supplementary file 2 — xml file of phylogenetic data. (XML 50 kb) [file 12866_2017_1144_MOESM2_ESM.xml]

<?xml version="1.0" encoding="UTF-8"?>
<!DOCTYPE Bioseq-set
[<!ELEMENT accession (#PCDATA)>
<!ELEMENT authors (#PCDATA)>
<!ELEMENT Bioseq (accession|class|comment|date|dbxref|descr|div|ftable|keywords|length|mol|name|nid|pub|seq-data|seq-stat|source)*>
<!ELEMENT Bioseq-set (Bioseq+)>
<!ELEMENT class (#PCDATA)>
<!ELEMENT comment (#PCDATA)>
<!ELEMENT date (#PCDATA)>
<!ELEMENT dbxref (#PCDATA)>
<!ELEMENT descr (#PCDATA)>
<!ELEMENT div (#PCDATA)>
<!ELEMENT fitem (#PCDATA|floc|fnote)*>
<!ELEMENT floc (#PCDATA)>
<!ELEMENT fnote (#PCDATA|fval)*>
<!ELEMENT ftable (fitem+)>
<!ELEMENT fval (#PCDATA)>
<!ELEMENT journal (#PCDATA)>
<!ELEMENT keywords (#PCDATA)>
<!ELEMENT length (#PCDATA)>
<!ELEMENT lineage (#PCDATA)>
<!ELEMENT mol (#PCDATA)>
<!ELEMENT na (#PCDATA)>
<!ELEMENT name (#PCDATA)>
<!ELEMENT nc (#PCDATA)>
<!ELEMENT ng (#PCDATA)>
<!ELEMENT nid (#PCDATA)>
<!ELEMENT nn (#PCDATA)>
<!ELEMENT nt (#PCDATA)>
<!ELEMENT other (#PCDATA)>
<!ELEMENT pub (#PCDATA|authors|journal|other|pubseq|pubxref|title)*>
<!ELEMENT pubseq (#PCDATA)>
<!ELEMENT pubxref (#PCDATA)>
<!ELEMENT seq-data (#PCDATA)>
<!ELEMENT seq-stat (na,nc,ng,nt,nn?)>
<!ELEMENT source (#PCDATA|lineage)*>
<!ELEMENT title (#PCDATA)>
]>
<Bioseq-set>
  <Bioseq>
    <name>gi|730321584|gb|KM504962.1|</name>
    <descr>gi|730321584|gb|KM504962.1| Acutodesmus dissociatus strain TGA1 18S
ribosomal RNA gene, partial sequence</descr>
    <seq-data>TAGTCATATGCTTGTCTCAAAGATTAAGCCATGCATGTCTAAGTATAAACTGCTTATACTGTGA
AACTGCGAATGGCTCATTAAATCAGTTATAGTTATTTGGTGGTACCTTACTACTCGGATAACCGTAGTAATTCTAGAG
CTAATACGTGCGTAAATCCCGACTTCTGGAAGGGACGTATATATTAGATAAAAGGCCGACCGAGCTTTGCTCGACCCG
CGGTGAATCATGATATCTTCACGAAGCGCATGGCCTTGTGCCGGCGCTGTTCCATTCAAATTTCTGCCCTATCAACTT
TCGATGGTAGGATAGAGGCCTACCATGGTGGTAACGGGTGACGGAGGATTAGGGTTCGATTCCGGAGAGGGAGCCTGA
GAAACGGCTACCACATCCAAGGAAGGCAGCAGGCGCGCAAATTACCCAATCCTGATACGGGGAGGTAGTGACAATAAT
AACAATACCGGGCATTTCATGTCTGGTAATTGGAATGAGTACAATCTAAATCCCTTAACGAGGATCCATTGGAGGGCA
AGTCTGGTGCCAGCAGCCGCGGTAATTCCAGCTCCAATAGCGTATATTTAAGTTGTTGCAGTTAAAAAGCTCGTAGTT
GGATTTCGGGTGGGTTCTAGCGGTCCGCCTATGGTGAGTACTGCTATGGCCTTCCTTTCTGTCGGGGACGGGCTTCTG
GGCTTCACTGTCCGGGACTCGGAGTCGACGTGGTTACTTTGAGTAAATTAGAGTGTTCAAAGCAGGCTTACGCCAGAA
TACTTTAGCATGGAATAACACGATAGGACTCTGGCCTATCTTGTTGGTCTGTAGGACCGGAGTAATGATTAAGAGGGA
CAGTCGGGGGCATTCGTATTTCATTGTCAGAGGTGAAATTCTTGGATTTATGAAAGACGAACTACTGCGAAAGCA
</seq-data>
  </Bioseq>

  <Bioseq>
    <name>gi|730321585|gb|KM504963.1|</name>
    <descr>gi|730321585|gb|KM504963.1| Chlamydomonadales sp. TGA3 18S ribosomal
RNA gene, partial sequence</descr>
    <seq-data>CATCGGGGGTACAGATAGGGCTTGGAGTCTGAGTATAGCTGCTGATACGGTGATACTGCGAATG
GCTCAGTAAATCAGTTATAGTTTATTTGATGGTACTTCCTACTTGGATAACCGTAGGAAATCTAGAGCTAACACATGC
GTAAATCCCGACATCTGGAAGGGACGTATTTATGAGATAAAAGGCCAGCCGGGCTTGCCCGACCTTAGGCGAATCAGG
ATAACTTCACGAATCGCACGGCCTCGCGCCGGCCATGTTTCATTCAAATTTCTGCCCTATCAACTTTCGATGGTAGGA
TAGAGGCCTACCATGGTGGTAACGGGTGACGGAGGATTAGGGTTCGATTCCGGAGAGGGAGCCTGAGAAACGGCTACC
ACATCCAAGGAAGGCAGCAGGCGCGCAAATTACCCAATCCCGACACGGGGAGGTAGTGACAATAAATAACAATACTGG
GCATTTATGTCTGGTAATTGGAATGAGTACAATGTAAATATCTTAACGAGTATCCATTGGAGGGCAAGTCTGGTGCCG
GCAGGCGCGGTAATTCGGCTCCGATAACGTAGATTTAAGTTGTTGCAGTTAAAAAGCTCGTATTAGATTTCGGGTGCG
TCGACGCGGTCTGCCTCTGGGAT
</seq-data>
  </Bioseq>

  <Bioseq>
    <name>gi|730321587|gb|KM504965.1|</name>
    <descr>gi|730321587|gb|KM504965.1| Chlorella sp. TGA2 18S ribosomal RNA gene,
partial sequence</descr>
    <seq-data>GGCTCCGCCGACTCGCGCTGAATCTGATAACCTTCAGAATCGCATCGCCTCTGCGGGGATGTTT
CATTCAAATTTCTGCCTTATCACCTTTCGATGGTAGGATAGAGGCCTCCCATGGTGGTAACGGGTGACCGCGGATCCG
GGTTCGACTCCGGAGAGGGAGCCTGAGAAACGGCTACCACATCCAAGGAAGGCAGCAGGCGCGCAAATTACCCAATCC
TGACACAGGGAGGTAGTGACAATAAATAACAATACTGGGCCTTTTCAGGTCTGGTAATTGGAATGAGTACAATCTAAA
CCCCTTAACGAGGATCAATTGGAGGGCAAGTCTGGTGCCAGCAGCCGCGGTAATTCCAGCTCCAATAGCGTATATTTA
AGTTGCTGCAGTTAAAAAGCTCGTAGTTGGATTTCGGGTGGGGCCCGCCGGTCCGCCGTTTCGGTGTGCACTGGCAGG
GCCCACCTTGTTGCCGGGGACGGGCTCCTGGGCTTCACTGTCCGGGACTCGGAGTTGGCGCTGTTACTTTGAGTAAAT
TAGAGTGTTCAAAGCAGGCCTACGCTCTGAATACATTAGCATGGAATAACACGATAGGACTCTGGCCTATCCTGTTGG
TCTGTAGGACCGGAGTAATGATTAAGAGGGACACTCGGGGGCCTCGTATTTCATCGTCAGAGGTGAAATTCTCCATTT
TTGAAAGACGAACTACTGCCTTAGCATTCCCCAGGATGTTTCATTATCATGCACGAAAGT
</seq-data>
  </Bioseq>

  <Bioseq>
    <name>gi|730321586|gb|KM504964.1|</name>
    <descr>gi|730321586|gb|KM504964.1| Hindakia tetrachotoma strain PGA1 18S
ribosomal RNA gene, partial sequence</descr>
    <seq-data>GCATGTCTCAGTAAAGCTGATTTTCCTGTGATGCTGCGGTGGGTTGCTTGTCAGTTATGATTGG
TTGACGGTACCTACTACCCGGATCCCCGAACTAAATCTATACCTAAAACCTGCGTAAATCCCGACCTCAGGAAGGGAC
CTATTTATTAAATAAAAGGCCGACCGGGCTATGGCCGACTCCAGTGGAATCATGATGACTTCACCAATCGCGGGCCTT
GGGCCGACTATGTTGCATTCAAATTTCTGCCCTATCAACTTAAAATGGTCCGAAACAGGCCGGTGCGGGTGGTAACGG
GTGACAGAGGAATAAGGTTCACCTCCAAAGAGGGAGCCTGACAAAGGATTGGACATCCAAGGAAGGCAGCAGGCGCGC
AAATTACCCAATCCTGACACAGGGAGGTAGTGACAATAAATAACAATACTGGGCCTTTTCAGGTCTGGTAATTGGAAT
GAGTACAATTTAAACCCCTTAACGAGGATCAATTGGAGGGCAAGTATGGTGCCAGCAGCCGCGGTAATTCCAGCTCCA
ATAGCGTATATTTAAGTTGCTGCAGTTAAAAAGCTCGTAGTTGGATTTCGGGTGGGGATCGCCGGTCCGCCGTTTCGG
TGTGCACTGGCAGGGCCCACCTTGTTGCCGGGGACGGGCTCCTGGGCTTCACTGTCCGGGACTAGGAGTCGGCGATGT
TACTTTGAGTAAATTAGAGTGTTCAAAGCAGGCCTACGCTACGAATACATCAGCATGGAATAACACGATAGGACTCTG
GCCTATCCTGTTGGTCAGTAGGACCGGAGTAATGATTCAGAAGAACACTGGGGGGCGTTTGTATGTCAT
</seq-data>
  </Bioseq>

  <Bioseq>
    <name>gi|359385112|emb|FR865523.1|</name>
    <descr>gi|359385112|emb|FR865523.1| Chlamydomonas debaryana genomic DNA
containing 18S rRNA gene, ITS1, 5.8S rRNA gene, ITS2, 28S rRNA gene, culture
collection CCAP 11/1</descr>
    <seq-data>TAGTCATATGCTTGTCTCAAAGATTAAGCCATGCATGTCTAAGTATAAACTGCTTATACGGTGA
AACTGCGAATGGCTCATTAAATCAGTTATAGTTTATTTGATGGTACCTCCTNCTTGGATAACCGTAGGAAATCTAGAG
CTAATACATGCGTAAATCCCGACTTCTGGAAGGGACGTATTTATTAGATAAAAGGCCAGCCGGGCTTGCCCGACCTTA
GGCGAATCATGATAACTTCACGAATCGCATGGCCTCGTGCCGGCGATGTTTCATTCAAATTTCTGCCCTATCAACTTT
CGATGGTAGGATAGAGGCCTACCATGGTGGTAACGGGTGACGGAGGATTAGGGTTCGATTCCGGAGAGGGAGCCTGAG
AAACGGCTACCACATCCAAGGAAGGCAGCAGGCGCGCAAATTACCCAATCCCGACACGGGGAGGTAGTGACAATAAAT
AACAATACTGGGCATTTATGTCTGGTAATTGGAATGAGTACAATGTAAATATCTTAACGAGTATCCATTGGAGGGCAA
GTCTGGTGCCAGCAGCCGCGGTAATTCCAGCTCCAATAGCGTATATTTAAGTTGTTGCAGTTAAAAAGCTCGTAGTTG
GATTTCGGGTGCGTCGACGCGGTCTGCCTCTGGTATGTACTGCGCTCGGTGCACCTTTCAGCTGAATACGCTCTCCTG
GGCTTAACTGCTTGGGAAGTGGAGTCAGCAGAGTGACCTTGAGCAAACAAGAGTGTTCAAAGCAAGCCGACGCTCTGA
ATTTTTTAGCATGGAATCACACGATAGGACTCTGGCCTATCTTGTTGGTCTGTAGGACCGGAGTAATGATTAAGAGGG
ACAGTCGGGGGCATTCGTATTTCATTGTCAGAGGTGAAATTCTTGGATTTATGAAAGACGAACTTCTGCGAAAGCATT
TGCCAAGGATGTTTTCATTGATCAAGAACGAAAGTTGGGGGCTCGAAGACGATTAGATACCGTCGTAGTCTCAACCAT
AAACGATGCCGACTAGGGATTGGCAGGTGTTCCATTGATGACCCTGCCAGCACCTTATGAGAAATCAAAGTTTTTGGG
TTCCGGGGGGAGTATGGTCGCAAGGCTGAAACTTAAAGGAATTGACGGAAGGGCACCACCAGGCGTGGAGCCTGCGGC
TTAATTTGACTCAACACGGGGAAACTTACCAGGTCCAGACACGGGGAGGATTGACAGATTGAGAGCTCTTTCTTGATT
CTGTGGGTGGTGGTGCATGGCCGTTCTTAGTTGGTGGGTTGCCTTGTCAGGTTGATTCCGGTAACGAACGAGACCTCA
GCCTGCTAAATAGTCACGGGTACCTTGGTACACGCCTGACTTCTTAGAGGGACTATTGGCGTCTAGTCAATGGAAGTG
TGAGGCAATAACAGGTCTGTGATGCCCTTAGATGTTCTGGGCCGCACGCGCGCTACACTGATGCATTCAACGAGCCTA
TCCTTGGCCGAGAGGTCCGGGTAATCTTTGAAACTGCATCGTGATGGGGATAGATTATTGCAATTATTAGTCTTCAAC
GAGGAATGCCTAGTAAGCGCAAGTCATCAGCTTGCGTTGATTACGTCCCTGCCCTTTGTACACACCGCCCGTCGCTCC
TACCGATTGGGTGTGCTGGTGAAGTGTTCGGATTGGCTCCAGGGATGGGCAACCACTCCTGTTGCTGAGAAGAACATT
AAACCCTCCCACCTAGNGGAAGGAGAAGTCGTAACAAGGTTTCCGTAGGTGAACCTGCGGAAGGATCATTGAATCTAT
CAATACCAACACCAGTGAACCTATCTGTTCGGTCCGCGGGCTTGGATTCGCTTCCAAGCCCGTGCAGCCTGGGCCTGC
ACCCTTCAAACGGTGCGGGTTCGGGCTGGGTTCGCCGCCCAAACCTTTTGGGCGTCGCGCTGGCCCCTTTAACCAAAC
CAACATTAACACCAAACCCAAACCTTTTCTAGAACTCTTAATTGAATGCGGAAGGCCAAGCCTATACGCATCCTAACT
AAGACAACTCTCAACAACGGATATCTTGGCTCTCGCAACGATGAAGAACGCAGCGAAATGCGATACGTAGTGTGAATT
GCAGAATTCCGTGAACCATCGAATCTTTGAACGCATATTGCGCTCGAGGCCTCGGCCGAGAGCATGTCTGCCTCAGCG
TCGGGTTTATATCACACCCCCATACCATTGTGTGTATGAGGGCGTGGACCTGGCCGTTCCAGCTCGGCTCTCTCGCAG
CTCTCTAGGGAGGTGCGAGATGTACAGCTCTGGATCGGCTGAAGAGCAGAGTTCTAACCAGGACCCATTTAAGGGCCG
CAACTGGGTGGGCAATCTTAAAACCATTGCTATAAACTTTAGTTGTTGGCCTGGGCGCTCGGTACAAGGACCTCAACC
CAGGAATTACAACATATAAACCATAATCTCGACCTGAGCTCAGGCAAGAACACCCGCTGAACTTAAGCATATCAATAA
GCGGAGGAAAGAAAATAACAATGATGTCCCTAGTAAC
</seq-data>
  </Bioseq>

  <Bioseq>
    <name>gi|29423437|gb|AY220092.1|</name>
    <descr>gi|29423437|gb|AY220092.1| Chlamydomonad sp. Pic 9/21 P-2w 18S
ribosomal RNA gene, partial sequence</descr>
    <seq-data>AACCTGGTTGATCCTGCCAGTAGTCATATGCTTGTCTCAAAGATTAAGCCATGCATGTCTAAGT
ATAAACTGCTTATACGGTGAAACTGCGAATGGCTCATTAAATCAGTTATAGTTTATTTGATGGTACTTCCTACTTGGA
TAACCGTAGGAAATCTAGAGCTAATACATGCGTAAATCCCGACTTCTGGAAGGGACGTATTTATTAGATAAAAGGCCA
GCCGGGCTTGCCCGACCTTAGGCGAATCATGATAACTCAACGAATCGCATGGCCTTGTGCCGGCGATGTTTCATTCAA
ATTTCTGCCCTATCAACTTTCGATGGTAGGATAGAGGCCTACCATGGTGGTAACGGGTGACGGAGGATTAGGGTTCGA
TTCCGGAGAGGGAGCCTGAGAAACGGCTACCACATCCAAGGAAGGCAGCAGGCGCGCAAATTACCCAATCCCGACACG
GGGAGGTAGTGACAATAAATAACAATACTGGGCATTTATGTCTGGTAATTGGAATGAGTACAATGTAAATATCTTAAC
GAGTATCCATTGGAGGGCAAGTCTGGTGCCAGCAGCCGCGGTAATTCCAGCTCCAATAGCGTATATTTAAGTTGTTGC
AGTTAAAAAGCTCGTAGTTGGATTTCGGGTGGGTCGACGCGGTCTGCCTCTGGTATGTACTGCGCTCGGTCCACCTTT
CTGCTGGGGACGGGCTCCTGGGCTTAACTGCTTGGGACCTGGAATCAGCGAAGTGACCTTGAGCAAACAAGAGTGTTC
AAAGCAAGCCAACGCTCTGAATTTTTTAGCATGGAATCACACGATAGGACTCTGGCCTATCTTGTTGGTCTGTAGGAC
CGGAGTAATGATTAAGAGGGACAGTCGGGGGCATTCGTATTTCATTGTCAGAGGTGAAATTCTTGGATTTATGAAAGA
CGAACTTCTGCGAAAGCATTTGCCAAGGATGTTTTCATTGATCAAGAACGAAAGTTGGGGGCTCGAAGACGATTAGAT
ACCGTCGTAGTCTCAACCATAAACGATGCCGACTAGGGATTGGCAGGTGTTCCATTGATGACCCTGCCAGCACCTTAT
GAGAAATCAAAGTTTTTGGGTTCCGGGGGGAGTATGGTCGCAAGGCTGAAACTTAAAGGAATTGACGGAAGGGCACCA
CCAGGCGTGGAGCCTGCGGCTTAATTTGACTCAACACGGGGAAACTTACCAGGTCCAGACACGGGGAGGATTGACAGA
TTGAGAGCTCTTTCTTGATTCTGTGGGTGGTGGTGCATGGCCGTTCTTAGTTGGTGGGTTGCCTTGTCAGGTTGATTC
CGGTAACGAACGAGACCTCAGCCTGCTAAATAGTCACGCGTACCTTGGTACGCGCTTGACTTCTTAGAGGGACTATTG
GCGTCTAGTCAATGGAAGTGTGAGGCAATAACAGGTCTGTGATGCCCTTAGATGTTCTGGGCCGCACGCGCGCTACAC
TGATGCATTCAACGAGCCTATCCTTGGCCGAGAGGTCCGGGTAATCTTTGAAACTGCATCGTGATGGGGATAGATTAT
TGCAATTATTAGTCTTCAACGAGGAATGCCTAGTAAGCGCAAGTCATCAGCTTGCGTTGATTACGTCCCTGCCCTTTG
TACACACCGCCCGTCGCTCCTACCGATTGGGTGTGCTGGTGAAGTGTTCGGATTGGCTTCAATGGTGGGCAACCTCCG
TTGTTGCTGAGAAGAACATTAAACCCTCCCACCTAGAGGAAGGAGAAGTCGTAACAAGGTTTCCGTAGGTGAACCTGC
AGAAGGATCA
</seq-data>
  </Bioseq>

  <Bioseq>
    <name>gi|584600499|gb|KF879593.1|</name>
    <descr>gi|584600499|gb|KF879593.1| Chlorella sp. Sp12 18S ribosomal RNA gene,
partial sequence</descr>
    <seq-data>AATGGCTCATTAAATCAGTTATAGTTTATTTGATGGTACCTACTACTCGGATACCCGTAGTAAA
TCTAGAGCTAATACGTGCGTAAATCCCGACTTCTGGAAGGGACGTATTTATTAGATAAAAGGCCGACCGGGCTCTGCC
CGACTCGCGGTGAATCATGATAACTTCACGAATCGCATGGCCTCGTGCCGGCGATGTTTCATTCAAATTTCTGCCCTA
TCAACTTTCGATGGTAGGATAGAGGCCTACCATGGTGGTAACGGGTGACGGAGGATTAGGGTTCGATTCCGGAGAGGG
AGCCTGAGAAACGGCTACCACATCCAAGGAAGGCAGCAGGCGCGCAAATTACCCAATCCTGACACAGGGAGGTAGTGA
CAATAAATAACAATACTGGGCCTTTTCAGGTCTGGTAATTGGAATGAGTACAATCTAAACCCCTTAACGAGGATCAAT
TGGAGGGCAAGTCTGGTGCCAGCAGCCGCGGTAATTCCAGCTCCAATAGCGTATATTTAAGTTGCTGCAGTTAAAAAG
CTCGTAGTTGGATTTCGGGTGGGGCCTGCCGGTCCGCCGTTTCGGTGTGCACTGGCAGGGCCCACCTTGTTGCCGGGG
ACGGGCTCCTGGGCTTCACTGTCCGGGACTCGGAGTCGGCGCTGTTACTTTGAGTAAATTAGAGTGTTCAAAGCAGGC
CTACGCTCTGAATACATTAGCATGGAATAACACGATAGGACTCTGGCCTATCCTGTTGGTCTGTAGGACCGGAGTAAT
GATTAAGAGGGACAGTCGGGGGCATTCGTATTTCATTGTCAGAGGTGAAATTCTTGGATTTATGAAAGACGAACTACT
GCGAAAGCATTTGCCAAGGATGTTTTCATTAATCAAGAACGAAAGTTGGGGGCTCGAAGACGATTAGATACCGTCCTA
GTCTCAACCATAAACGATGCCGACTAGGGATCGGCGGATGTTTCTTCGATGACTCCGCCGGCACCTTATGAGAAATCA
AAGTTTTTGGGTTCCGGGGGGAGTATGGTCGCAAGGCTGAAACTTAAAGGAATTGACGGAAGGGCACCACCAGGCGTG
GAGCCTGCGGCTTAATTTGACTCAACACGGGAAAACTTACCAGGTCCAGACATAGTGAGGATTGACAGATTGAGAGCT
CTTTCTTGATTCTATGGGTGGTGGTGCATGGCCGTTCTTAGTTGGTGGGTTGCCTTGTCAGGTTGATTCCGGTAACGA
ACGAGACCTCAGCCTGCTAAATAGTCACGGTTGGTTCGCCAGCCGGCGGACTTCTTAGAGGGACTATTGGCGACTAGC
CAATGGAAGCATGAGGCAATAACAGGTCTGTGATGCCCTTAGATGTTCTGGGCCGCACGCGCGCTACACTGATGCATT
CAACGAGCCTAGCCTTGGCCGAGAGGCCCGGGTAATCTTTGAAACTGCATCGTGATGGGGATAGATTATTGCAATTAT
TAATCTTCAACGAGGAATGCCTAGTAAGCGCAAGTCATCAGCTTGCGTTGATTACGTCCCTGCCCTTTGTACACACCG
CCCGTCGCTCCTACCGATTGGGTGTGCTGGTGAAGTGTTCGGATTGGCGACCGGGTGCGGTCTC
</seq-data>
  </Bioseq>

  <Bioseq>
    <name>gi|584600485|gb|KF879579.1|</name>
    <descr>gi|584600485|gb|KF879579.1| Chlorella sp. I4 18S ribosomal RNA gene,
partial sequence</descr>
    <seq-data>ATGGCTCATTAAATCAGTTATAGTTTATTTGATGGTACCTACTACTCGGATACCCGTAGTAAAT
CTAGAGCTAATACGTGCGTAAATCCCGACTTCTGGAAGGGACGTATTTATTAGATAAAAGGCCGACCGGGCTCTGCCC
GACTCGCGGTGAATCATGATAACTTCACGAATCGCATGGCCTCGTGCCGGCGATGTTTCATTCAAATTTCTGCCCTAT
CAACTTTCGATGGTAGGATAGAGGCCTACCATGGTGGTAACGGGTGACGGAGGATTAGGGTTCGATTCCGGAGAGGGA
GCCTGAGAAACGGCTACCACATCCAAGGAAGGCAGCAGGCGCGCAAATTACCCAATCCTGACACAGGGAGGTAGTGAC
AATAAATAACAATACTGGGCCTTTTCAGGTCTGGTAATTGGAATGAGTACAATCTAAACCCCTTAACGAGGATCAATT
GGAGGGCAAGTCTGGTGCCAGCAGCCGCGGTAATTCCAGCTCCAATAGCGTATATTTAAGTTGCTGCAGTTAAAAAGC
TCGTAGTTGGATTTCGGGTGGGGCCTGCCGGTCCGCCGTTTCGGTGTGCACTGGCAGGGCCCACCTTGTTGCCGGGGA
CGGGCTCCTGGGCTTCACTGTCCGGGACTCGGAGTCGGCGCTGTTACTTTGAGTAAATTAGAGTGTTCAAAGCAGGCC
TACGCTCTGAATACATTAGCATGGAATAACACGATAGGACTCTGGCCTATCCTGTTGGTCTGTAGGACCGGAGTAATG
ATTAAGAGGGACAGTCGGGGGCATTCGTATTTCATTGTCAGAGGTGAAATTCTTGGATTTATGAAAGACGAACTACTG
CGAAAGCATTTGCCAAGGATGTTTTCATTAATCAAGAACGAAAGTTGGGGGCTCGAAGACGATTAGATACCGTCCTAG
TCTCAACCATAAACGATGCCGACTAGGGATCGGCGGATGTTTCTTCGATGACTCCGCCGGCACCTTATGAGAAATCAA
AGTTTTTGGGTTCCGGGGGGAGTATGGTCGCAAGGCTGAAACTTAAAGGAATTGACGGAAGGGCACCACCAGGCGTGG
AGCCTGCGGCTTAATTTGACTCAACACGGGAAAACTTACCAGGTCCAGACATAGTGAGGATTGACAGATTGAGAGCTC
TTTCTTGATTCTATGGGTGGTGGTGCATGGCCGTTCTTAGTTGGTGGGTTGCCTTGTCAGGTTGATTCCGGTAACGAA
CGAGACCTCAGCCTGCTAAATAGTCACGGTTGGTTCGCCAGCCGGCGGACTTCTTAGAGGGACTATTGGCGACTAGCC
AATGGAAGCATGAGGCAATAACAGGTCTGTGATGCCCTTAGATGTTCTGGGCCGCACGCGCGCTACACTGATGCATTC
AACGAGCCTAGCCTTGGCCGAGAGGCCCGGGTAATCTTTGAAACTGCATCGTGATGGGGATAGATTATTGCAATTATT
AATCTTCAACGAGGAATGCCTAGTAAGCGCAAGTCATCAGCTTGCGTTGATTACGTCCCTGCCCTTTGTACACACCGC
CCGTCGCTCCTACCGATTGGGTGTGCTGGTGAAGTGTTCGGATTGGCGACCGGGTGCGGTCTCCGCTCTCGGCCGCCG
AGAAGTTCATTAAACCCTCCCACCTAGAGGAAGGAGAAGTCGTAACAAGGTTTCCGTAGGTGAACCTGCG
</seq-data>
  </Bioseq>

  <Bioseq>
    <name>gi|584600484|gb|KF879578.1|</name>
    <descr>gi|584600484|gb|KF879578.1| Chlorella sp. D1 18S ribosomal RNA gene,
partial sequence</descr>
    <seq-data>TCAGTTATAGTTTATTTGATGGTACCTACTACTCGGATACCCGTAGTAAATCTAGAGCTAATAC
GTGCGTAAATCCCGACTTCTGGAAGGGACGTATTTATTAGATAAAAGGCCGACCGGGCTCTGCCCGACTCGCGGTGAA
TCATGATAACTTCACGAATCGCATGGCCTCGTGCCGGCGATGTTTCATTCAAATTTCTGCCCTATCAACTTTCGATGG
TAGGATAGAGGCCTACCATGGTGGTAACGGGTGACGGAGGATTAGGGTTCGATTCCGGAGAGGGAGCCTGAGAAACGG
CTACCACATCCAAGGAAGGCAGCAGGCGCGCAAATTACCCAATCCTGACACAGGGAGGTAGTGACAATAAATAACAAT
ACTGGGCCTTTTCAGGTCTGGTAATTGGAATGAGTACAATCTAAACCCCTTAACGAGGATCAATTGGAGGGCAAGTCT
GGTGCCAGCAGCCGCGGTAATTCCAGCTCCAATAGCGTATATTTAAGTTGCTGCAGTTAAAAAGCTCGTAGTTGGATT
TCGGGTGGGGCCTGCCGGTCCGCCGTTTCGGTGTGCACTGGCAGGGCCCACCTTGTTGCCGGGGACGGGCTCCTGGGC
TTCACTGTCCGGGACTCGGAGTCGGCGCTGTTACTTTGAGTAAATTAGAGTGTTCAAAGCAGGCCTACGCTCTGAATA
CATTAGCATGGAATAACACGATAGGACTCTGGCCTATCCTGTTGGTCTGTAGGACCGGAGTAATGATTAAGAGGGACA
GTCGGGGGCATTCGTATTTCATTGTCAGAGGTGAAATTCTTGGATTTATGAAAGACGAACTACTGCGAAAGCATTTGC
CAAGGATGTTTTCATTAATCAAGAACGAAAGTTGGGGGCTCGAAGACGATTAGATACCGTCCTAGTCTCAACCATAAA
CGATGCCGACTAGGGATCGGCGGATGTTTCTTCGATGACTCCGCCGGCACCTTATGAGAAATCAAAGTTTTTGGGTTC
CGGGGGGAGTATGGTCGCAAGGCTGAAACTTAAAGGAATTGACGGAAGGGCACCACCAGGCGTGGAGCCTGCGGCTTA
ATTTGACTCAACACGGGAAAACTTACCAGGTCCAGACATAGTGAGGATTGACAGATTGAGAGCTCTTTCTTGATTCTA
TGGGTGGTGGTGCATGGCCGTTCTTAGTTGGTGGGTTGCCTTGTCAGGTTGATTCCGGTAACGAACGAGACCTCAGCC
TGCTAAATAGTCACGGTTGGTTCGCCAGCCGGCGGACTTCTTAGAGGGACTATTGGCGACTAGCCAATGGAAGCATGA
GGCAATAACAGGTCTGTGATGCCCTTAGATGTTCTGGGCCGCACGCGCGCTACACTGATGCATTCAACGAGCCTAGCC
TTGGCCGAGAGGCCCGGGTAATCTTTGAAACTGCATCGTGATGGGGATAGATTATTGCAATTATTAATCTTCAACGAG
GAATGCCTAGTAAGCGCAAGTCATCAGCTTGCGTTGATTACGTCCCTGCCCTTTGTACACACCGCCCGTCGCTCCTAC
CGATTGGGTGTGCTGGTGAAGTGTTCGGATTGGCGACCGGGTGCGGTCTCCGCTCTCGGCCGCCGAGAAGTTCATTAA
ACCCTCCCACCTAGAGGAAGGAGAAGTCGTAACAAGGTTTCCGTAGGTGAACCTGCAGAAGGAT
</seq-data>
  </Bioseq>

  <Bioseq>
    <name>gi|440495588|gb|KC416209.1|</name>
    <descr>gi|440495588|gb|KC416209.1| Chlorella pyrenoidosa strain XJ01 18S
ribosomal RNA gene, partial sequence</descr>
    <seq-data>ACCCGTAGTAAATCTAGAGCTAATACGTGCGTAAATCCCGACTTCTGGAAGGGACGTATTTATT
AGATAAAAGGCCGACCGGGCTCTGCCCGACTCGCGGTGAATCATGATAACTTCACGAATCGCATGGCCTCGTGCCGGC
GATGTTTCATTCAAATTTCTGCCCTATCAACTTTCGATGGTAGGATAGAGGCCTACCATGGTGGTAACGGGTGACGGA
GGATTAGGGTTCGATTCCGGAGAGGGAGCCTGAGAAACGGCTACCACATCCAAGGAAGGCAGCAGGCGCGCAAATTAC
CCAATCCTGACACAGGGAGGTAGTGACAATAAATAACAATACTGGGCCTTTTCAGGTCTGGTAATTGGAATGAGTACA
ATCTAAACCCCTTAACGAGGATCAATTGGAGGGCAAGTCTGGTGCCAGCAGCCGCGGTAATTCCAGCTCCAATAGCGT
ATATTTAAGTTGCTGCAGTTAAAAAGCTCGTAGTTGGATTTCGGGTGGGGCCTGCCGGTCCGCCGTTTCGGTGTGCAC
TGGCAGGGCCCACCTTGTTGCCGGGGACGGGCTCCTGGGCTTCACTGTCCGGGACTCGGAGTCGGCGCTGTTACTTTG
AGTAAATTAGAGTGTTCAAAGCAGGCCTACGCTCTGAATACATTAGCATGGAATAACACGATAGGACTCTGGCCTATC
CTGTTGGTCTGTAGGACCGGAGTAATGATTAAGAGGGACAGTCGGGGGCATTCGTATTTCATTGTCAGAGGTGAAATT
CTTGGATTTATGAAAGACGAACTACTGCGAAAGCATTTGCCAAGGATGTTTTCATTAATCAAGAACGAAAGTTGGGGG
CTCGAAGACGATTAGATACCGTCCTAGTCTCAACCATAAACGATGCCGACTAGGGATCGGCGGATGTTTCTTCGATGA
CTCCGCCGGCACCTTATGAGAAATCAAAGTTTTTGGGTTCCGGGGGGAGTATGGTCGCAAGGCTGAAACTTAAAGGAA
TTGACGGAAGGGCACCACCAGGCGTGGAGCCTGCGGCTTAATTTGACTCAACACGGGAAAACTTACCAGGTCCAGACA
TAGTGAGGATTGACAGATTGAGAGCTCTTTCTTGATTCTATGGGTGGTGGTGCATGGCCGTTCTTAGTTGGTGGGTTG
CCTTGTCAGGTTGATTCCGGTAACGAACGAGACCTCAGCCTGCTAAATAGTCACGGTTGGCTCGCCAGCCGGCGGACT
TCTTAGAGGGACTATTGGCGACTAGCCAATGGAAGCATGAGGCAATAACAGGTCTGTGATGCCCTTAGATGTTCTGGG
CCGCACGCGCGCTACACTGATGCATTCAACGAGCCTAGCCTTGGCCGAGAGGCCCGGGTAATCTTTGAAACTGCATCG
TGATGGGGATAGATTATTGCAATTATTAATCTTCAACGAGGAATGCCTAGTAAGCGCAAGTCATCAGCTTGCGTTGAT
TACGTCCCTGCCCTTTGTACACACCGCCCGTCGCTCCTACCGATTG
</seq-data>
  </Bioseq>

  <Bioseq>
    <name>gi|399969322|gb|JX097061.1|</name>
    <descr>gi|399969322|gb|JX097061.1| Chlorella sp. ZJU0209 18S ribosomal RNA
gene, partial sequence</descr>
    <seq-data>GTAGTCATATGCTTGTCTCAAAGATTAAGCCATGCATGTCTAAGTATAAACTGCTTTATACTGT
GAAACTGCGAATGGCTCATTAAATCAGTTATAGTTTATTTGATGGTACCTACTACTCGGATACCCGTAGTAAATCTAG
AGCTAATACGTGCGTAAATCCCGACTTCTGGAAGGGACGTATTTATTAGATAAAAGGCCGACCGGGCTCTGCCCGACT
CGCGGTGAATCATGATAACTTCACGAATCGCATGGCCTCGTGCCGGCGATGTTTCATTCAAATTTCTGCCCTATCAAC
TTTCGATGGTAGGATAGAGGCCTACCATGGTGGTAACGGGTGACGGAGGATTAGGGTTCGATTCCGGAGAGGGAGCCT
GAGAAACGGCTACCACATCCAAGGAAGGCAGCAGGCGCGCAAATTACCCAATCCTGACACAGGGAGGTAGTGACAATA
AATAACAATACTGGGCCTTTTCAGGTCTGGTAATTGGAATGAGTACAATCTAAACCCCTTAACGAGGATCAATTGGAG
GGCAAGTCTGGTGCCAGCAGCCGCGGTAATTCCAGCTCCAATAGCGTATATTTAAGTTGCTGCAGTTAAAAAGCTCGT
AGTTGGATTTCGGGTGGGGCCTGCCGGTCCGCCGTTTCGGTGTGCACTGGCAGGGCCCACCTTGTTGCCGGGGACGGG
CTCCTGGGCTTCACTGTCCGGGACTCGGAGTCGGCGCTGTTACTTTGAGTAAATTAGAGTGTTCAAAGCAGGCCTACG
CTCTGAATACATTAGCATGGAATAACACGATAGGACTCTGGCCTATCCTGTTGGTCTGTAGGACCGGAGTAATGATTA
AGAGGGACAGTCGGGGGCATTCGTATTTCATTGTCAGAGGTGAAATTCTTGGATTTATGAAAGACGAACTACTGCGAA
AGCATTTGCCAAGGATGTTTTCATTAATCAAGAACGAAAGTTGGGGGCTCGAAGACGATTAGATACCGTCCTAGTCTC
AACCATAAACGATGCCGACTAGGGATCGGCGGATGTTTCTTCGATGACTCCGCCGGCACCTTATGAGAAATCAAAGTT
TTTGGGTTCCGGGGGGAGTATGGTCGCAAGGCTGAAACTTAAAGGAATTGACGGAGGGGCACCACCAGGCGTGGAGCC
TGCGGCTTAATTTGACTCAACACGGGAAAACTTACCAGGTCCAGACATAGTGAGGATTGACAGATTGAGAGCTCTTTC
TTGATTCTATGGGTGGTGGTGCATGGCCGTTCTTAGTTGGTGGGTTGCCTTGTCAGGTTGATTCCGGTAACGAACGAG
ACCTCAGCCTGCTAAATAGTCACGGTTGGCTCGCCAGCCGGCGGACTTCTTAGAGGGACTATTGGCGACTAGCCAATG
GAAGCATGAGGCAATAACAGGTCTGTGATGCCCTTAGATGTTCTGGGCCGCACGCGCGCTACACTGATGCATTCAACG
AGCCTAGCCTTGGCCGAGAGGCCCGGGTAATCTTTGAAACTGCATCGTGATGGGGATAGATTATTGCAATTATTAATC
TTCAACGAGGAATGCCTAGTAAGCGCAAGTCATCAGCTTGCGTTGATTACGTCCCTGCCCTTTGTACACACCGCCCGT
CGCTCCTACCGATTGGGTGTGCTGGTGAAGTGTTCGGATTGGCGACCGGGTGCGGTCTCCGCTCTCGGCCGCCGAGAA
GTTCATTAAACCCTCCCACCTAGAGGAAGGAGAAGTCGTAACAAGGTTTCCGTAGGTGAACCTGCGGA
</seq-data>
  </Bioseq>

  <Bioseq>
    <name>gi|298684103|gb|GQ867589.1|</name>
    <descr>gi|298684103|gb|GQ867589.1| Hindakia tetrachotoma strain CCAP 222/60
18S ribosomal RNA gene, partial sequence; internal transcribed spacer 1, 5.8S
ribosomal RNA gene, and internal transcribed spacer 2, complete sequence; and 28S
ribosomal RNA gene, partial sequence</descr>
    <seq-data>ATAACTGCTTTATACTGTGAAACTGCGAATGGCTCATTAAATCAGTTATAGTTTATTTGATGGT
ACCTACTACTCGGATACCCGTAGTAAATCTAGAGCTAATACGTGCGTAAATCCCGACTTCTGGAAGGGACGTATTTAT
TAGATAAAAGGCCGACCGGGCTCTGCCCGACTCGCGGTGAATCATGATAACTTCACGAATCGCATGGCCTTGTGCCGG
CGATGTTTCATTCAAATTTCTGCCCTATCAACTTTCGATGGTAGGATAGAGGCCTACCATGGTGGTAACGGGTGACGG
AGGATTAGGGTTCGATTCCGGAGAGGGAGCCTGAGAAACGGCTACCACATCCAAGGAAGGCAGCAGGCGCGCAAATTA
CCCAATCCTGACACAGGGAGGTAGTGACAATAAATAACAATACTGGGCCTTTTCAGGTCTGGTAATTGGAATGAGTAC
AATCTAAACCCCTTAACGAGGATCAATTGGAGGGCAAGTCTGGTGCCAGCAGCCGCGGTAATTCCAGCTCCAATAGCG
TATATTTAAGTTGCTGCAGTTAAAAAGCTCGTAGTTGGATTTCGGGTGGGGCTTGCCGGTCCGCCGTTTCGGTGTGCA
CTGGCAGGGCCCACCTTGTTGCCGGGGACGGGCTCCTGGGCTTCACTGTCCGGGACTCGGAGTCGGCGCTGTTACTTT
GAGTAAATTAGAGTGTTCAAAGCAGGCCTACGCTCTGAATACATTAGCATGGAATAACACGATAGGACTCTGGCCTAT
CCTGTTGGTCTGTAGGACCGGAGTAATGATTAAGAGGGACAGTCGGGGGCATTCGTATTTCATTGTCAGAGGTGAAAT
TCTTGGATTTATGAAAGACGAACTACTGCGAAAGCATTTGCCAAGGATGTTTTCATTAATCAAGAACGAAAGTTGGGG
GCTCGAAGACGATTAGATACCGTCCTAGTCTCAACCATAAACGATGCCGACTAGGGATCGGCGGATGTTTCTTCGATG
ACTCCGCCGGCACCTTATGAGAAATCAAAGTTTTTGGGTTCCGGGGGGAGTATGGTCGCAAGGCTGAAACTTAAAGGA
ATTGACGGAAGGGCACCACCAGGCGTGGAGCCTGCGGCTTAATTTGACTCAACACGGGAAAACTTACCAGGTCCAGAC
ATAGTGAGGATTGACAGATTGAGAGCTCTTTCTTGATTCTATGGGTGGTGGTGCATGGCCGTTCTTAGTTGGTGGGTT
GCCTTGTCAGGTTGATTCCGGTAACGAACGAGACCTCAGCCTGCTAAATAGTCACGATTGGCTCGCCAGTCGGCGGAC
TTCTTAGAGGGACTATTGGCGACTAGCCAATGGAAGCATGAGGCAATAACAGGTCTGTGATGCCCTTAGATGTTCTGG
GCCGCACGCGCGCTACACTGATGCATTCAACGAGCCTAGCCTTGGCCGACAGGCCCGGGTAATCTTTGAATCTGCATC
GTGATGGGGATAGATTATTGCAATTATTAATCTTCAACGAGGAATGCCTAGTAAGCGCAATTCATCAGATTGCGTTGA
TTACGTCCCTGCCCTTTGTACACACCGCCCGTCGCTCCTACCGATTGGGTGTGCTGGTGAAGTGTTCGGATTGGCGAC
CGGGGGCGGTCTCCGCTCTCGGCCGCCGAGAAGTTCATTAAACCCTCCCACCTAGAGGAAGGAGAAGTCGTAACAAGG
TTTCCGTAGGTGAACCTGCGGAAGGATCATTGAATCGATCGAATCCACCCTGGTAACCAACCGTCACCCCCGTGCTGT
TCCCCATCTGCCGCGGCAGACAAGGCGGCGGGCGCCGGTTCCCTGGCTGGGGCACTGCCGCAGTTTCAGGTCCGGCGG
GCGTCTCTCCAAACTAATATTTTCAATATTTTTTGGAGTTGGCGTCGGTAATTCTTATCTAACTCAACACACCCCAAA
CCTCAACTTACTCTAAAGCAATTGTGGCAGCCGGCACCGCCGTCTGTTCACTCAAACCAAAGACAACTCTCAACAACG
GATATCTTGGCTCCCGTATCGATGAAGAACGCAGCGAAATGCGATACGTAGTGTGAATTGCAGAATTCCGTGAACCAT
CGAATCTTTGAACGCAAATTGCGCCCGAGGCTTCGGCTAAGGGCATGTCTGCCTCAGCGTCGGTTTACACCCTCGCCT
CCCTTTCACTAGGTGAGCGCGGATCTGGCTTTCCCGGCTAGGCCTTTCATTTGAACGGCTCCGGGTTTGCTGAAGCAT
AGAGGCTTGAGCATGGACCCCGTTTGTAGGGCAATGGCTTGGTAGGTAGGCACCCCCTACGCAACCTGCCGTTGTCCG
AGGGGACTTTGCTGGAGGCCCAGCAGGAATTCGGGGTTGGCTTGCGCCGCCTCGAACACTCAAACCTTCGACCTGAGC
TCAGGCAAGA
</seq-data>
  </Bioseq>

  <Bioseq>
    <name>gi|300713436|gb|GQ487240.1|</name>
    <descr>gi|300713436|gb|GQ487240.1| Hindakia tetrachotoma strain CCAP 222/78
18S ribosomal RNA gene, partial sequence; internal transcribed spacer 1, 5.8S
ribosomal RNA gene, and internal transcribed spacer 2, complete sequence; and 28S
ribosomal RNA gene, partial sequence</descr>
    <seq-data>TGCTTTATACTGTGAAACTGCGAATGGCTCATTAAATCAGTTATAGTTTATTTGATGGTACCTA
CTACTCGGATACCCGTAGTAAATCTAGAGCTAATACGTGCGTAAATCCCGACTTCTGGAAGGGACGTATTTATTAGAT
AAAAGGCCGACCGGGCTCTGCCCGACTCGCGGTGAATCATGATAACTTCACGAATCGCATGGCCTTGTGCCGGCGATG
TTTCATTCAAATTTCTGCCCTATCAACTTTCGATGGTAGGATAGAGGCCTACCATGGTGGTAACGGGTGACGGAGGAT
TAGGGTTCGATTCCGGAGAGGGAGCCTGAGAAACGGCTACCACATCCAAGGAAGGCAGCAGGCGCGCAAATTACCCAA
TCCTGACACAGGGAGGTAGTGACAATAAATAACAATACTGGGCCTTTTCAGGTCTGGTAATTGGAATGAGTACAATCT
AAACCCCTTAACGAGGATCAATTGGAGGGCAAGTCTGGTGCCAGCAGCCGCGGTAATTCCAGCTCCAATAGCGTATAT
TTAAGTTGCTGCAGTTAAAAAGCTCGTAGTTGGATTTCGGGTGGGGCTTGCCGGTCCGCCGTTTCGGTGTGCACTGGC
AGGGCCCACCTTGTTGCCGGGGACGGGCTCCTGGGCTTCACTGTCCGGGACTCGGAGTCGGCGCTGTTACTTTGAGTA
AATTAGAGTGTTCAAAGCAGGCCTACGCTCTGAATACATTAGCATGGAATAACACGATAGGACTCTGGCCTATCCTGT
TGGTCTGTAGGACCGGAGTAATGATTAAGAGGGACAGTCGGGGGCATTCGTATTTCATTGTCAGAGGTGAAATTCTTG
GATTTATGAAAGACGAACTACTGCGAAAGCATTTGCCAAGGATGTTTTCATTAATCAAGAACGAAAGTTGGGGGCTCG
AAGACGATTAGATACCGTCCTAGTCTCAACCATAAACGATGCCGACTAGGGATCGGCGGATGTTTCTTCGATGACTCC
GCCGGCACCTTATGAGAAATCAAAGTTTTTGGGTTCCGGGGGGAGTATGGTCGCAAGGCTGAAACTTAAAGGAATTGA
CGGAAGGGCACCACCAGGCGTGGAGCCTGCGGCTTAATTTGACTCAACACGGGAAAACTTACCAGGTCCAGACATAGT
GAGGATTGACAGATTGAGAGCTCTTTCTTGATTCTATGGGTGGTGGTGCATGGCCGTTCTTAGTTGGTGGGTTGCCTT
GTCAGGTTGATTCCGGTAACGAACGAGACCTCAGCCTGCTAAATAGTCACGATTGGCTCGCCAGTCGGCGGACTTCTT
AGAGGGACTATTGGCGACTAGCCAATGGAAGCATGAGGCAATAACAGGTCTGTGATGCCCTTAGATGTTCTGGGCCGC
ACGCGCGCTACACTGATGCATTCAACGAGCCTAGCCTTGGCCGACAGGCCCGGGTAATCTTTGAATCTGCATCGTGAT
GGGGATAGATTATTGCAATTATTAATCTTCAACGAGGAATGCCTAGTAAGCGCAATTCATCAGATTGCGTTGATTACG
TCCCTGCCCTTTGTACACACCGCCCGTCGCTCCTACCGATTGGGTGTGCTGGTGAAGTGTTCGGATTGGCGACCGGGG
GCGGTCTCCGCTCTCGGCCGCCGAGAAGTTCATTAAACCCTCCCACCTAGAGGAAGGAGAAGTCGTAACAAGGTTTCC
GTAGGTGAACCTGCGGAAGGATCATTGAATCGATCGAATCCACCCTGGTAACCAACCGTCACCCCCGTGCTGTTCCCC
ATCTGCCGCGGCAGACAAGGCGGCGGGCGCCGGTTCCCTGGCTGGGGCACTGCCGCAGTTTCAGGTCCGGCGGGCGTC
TCTCCAAACTAATATTTTCAATATTTTTTGGAGTTGGCGTCGGTAATTCTTATCTAACTCAACACACCCCAAACCTCA
ACTTACTCTAAAGCAATTGTGGCAGCCGGCACCGCCGTCTGTTCACTCAAACCAAAGACAACTCTCAACAACGGATAT
CTTGGCTCCCGTATCGATGAAGAACGCAGCGAAATGCGATACGTAGTGTGAATTGCAGAATTCCGTGAACCATCGAAT
CTTTGAACGCAAATTGCGCCCGAGGCTTCGGCTAAGGGCATGTCTGCCTCAGCGTCGGTTTACACCCTCGCCTCCCTT
TCACTAGGTGAGCGCGGATCTGGCTTTCCCGGCTAGGCCTTTCATTTGAACGGCTCCGGGTTTGCTGAAGCATAGAGG
CTTGAGCATGGACCCCGTTTGTAGGGCAATGGCTTGGTAGGTAGGCACCCCCTACGCAACCTGCCGTTGTCCGAGGGG
ACTTTGCTGGAGGCCCAGCAGGAATTCGGGGTTGGCTTGCGCCGCCTCGAACACTCAAACCTTCGACCTGAGCTCAGG
CAAGA
</seq-data>
  </Bioseq>

  <Bioseq>
    <name>gi|300713432|gb|GQ487236.1|</name>
    <descr>gi|300713432|gb|GQ487236.1| Hindakia tetrachotoma strain CCAP 222/56
18S ribosomal RNA gene, partial sequence; internal transcribed spacer 1, 5.8S
ribosomal RNA gene, and internal transcribed spacer 2, complete sequence; and 28S
ribosomal RNA gene, partial sequence</descr>
    <seq-data>TGCTTTATACTGTGAAACTGCGAATGGCTCATTAATCAGTTATAGTTTATTTGATGGTACCTAC
TACTCGGATACCCGTAGTAAATCTAGAGCTAATACGTGCGTAAATCCCGACTTCTGGAAGGGACGTATTTATTAGATA
AAAGGCCGACCGGGCTCTGCCCGACTCGCGGTGAATCATGATAACTTCACGAATCGCATGGCCTTGTGCCGGCGATGT
TTCATTCAAATTTCTGCCCTATCAACTTTCGATGGTAGGATAGAGGCCTACCATGGTGGTAACGGGTGACGGAGGATT
AGGGTTCGATTCCGGAGAGGGAGCCTGAGAAACGGCTACCACATCCAAGGAAGGCAGCAGGCGCGCAAATTACCCAAT
CCTGACACAGGGAGGTAGTGACAATAAATAACAATACTGGGCCTTTTCAGGTCTGGTAATTGGAATGAGTACAATCTA
AACCCCTTAACGAGGATCAATTGGAGGGCAAGTCTGGTGCCAGCAGCCGCGGTAATTCCAGCTCCAATAGCGTATATT
TAAGTTGCTGCAGTTAAAAAGCTCGTAGTTGGATTTCGGGTGGGGCTTGCCGGTCCGCCGTTTCGGTGTGCACTGGCA
GGGCCCACCTTGTTGCCGGGGACGGGCTCCTGGGCTTCACTGTCCGGGACTCGGAGTCGGCGCTGTTACTTTGAGTAA
ATTAGAGTGTTCAAAGCAGGCCTACGCTCTGAATACATTAGCATGGAATAACACGATAGGACTCTGGCCTATCCTGTT
GGTCTGTAGGACCGGAGTAATGATTAAGAGGGACAGTCGGGGGCATTCGTATTTCATTGTCAGAGGTGAAATTCTTGG
ATTTATGAAAGACGAACTACTGCGAAAGCATTTGCCAAGGATGTTTTCATTAATCAAGAACGAAAGTTGGGGGCTCGA
AGACGATTAGATACCGTCCTAGTCTCAACCATAAACGATGCCGACTAGGGATCGGCGGATGTTTCTTCGATGACTCCG
CCGGCACCTTATGAGAAATCAAAGTTTTTGGGTTCCGGGGGGAGTATGGTCGCAAGGCTGAAACTTAAAGGAATTGAC
GGAAGGGCACCACCAGGCGTGGAGCCTGCGGCTTAATTTGACTCAACACGGGAAAACTTACCAGGTCCAGACATAGTG
AGGATTGACAGATTGAGAGCTCTTTCTTGATTCTATGGGTGGTGGTGCATGGCCGTTCTTAGTTGGTGGGTTGCCTTG
TCAGGTTGATTCCGGTAACGAACGAGACCTCAGCCTGCTAAATAGTCACGATTGGCTCGCCAGTCGGCGGACTTCTTA
GAGGGACTATTGGCGACTAGCCAATGGAAGCATGAGGCAATAACAGGTCTGTGATGCCCTTAGATGTTCTGGGCCGCA
CGCGCGCTACACTGATGCATTCAACGAGCCTAGCCTTGGCCGACAGGCCCGGGTAATCTTTGAATCTGCATCGTGATG
GGGATAGATTATTGCAATTATTAATCTTCAACGAGGAATGCCTAGTAAGCGCAATTCATCAGATTGCGTTGATTACGT
CCCTGCCCTTTGTACACACCGCCCGTCGCTCCTACCGATTGGGTGTGCTGGTGAAGTGTTCGGATTGGCGACCGGGGG
CGGTCTCCGCTCTCGGCCGCCGAGAAGTTCATTAAACCCTCCCACCTAGAGGAAGGAGAAGTCGTAACAAGGTTTCCG
TAGGTGAACCTGCGGAAGGATCATTGAATCGATCGAATCCACCCTGGTAACCAACCGTCACCCCCGTGCTGTTCCCCA
TCTGCCGCGGCAGACAAGGCGGCGGGCGCCGGTTCCCTGGCTGGGGCACTGCCGCAGTTTCAGGTCCGGCGGGCGTCT
CTCCAAACTAATATTTTCAATATTTTTTGGAGTTGGCGTCGGTAATTCTTATCTAACTCAACACACCCCAAACCTCAA
CTTACTCTAAAGCAATTGTGGCAGCCGGCACCGCCGTCTGTTCACTCAAACCAAAGACAACTCTCAACAACGGATATC
TTGGCTCCCGTATCGATGAAGAACGCAGCGAAATGCGATACGTAGTGTGAATTGCAGAATTCCGTGAACCATCGAATC
TTTGAACGCAAATTGCGCCCGAGGCTTCGGCTAAGGGCATGTCTGCCTCAGCGTCGGTTTACACCCTCGCCTCCCTTT
CACTAGGTGAGCGCGGATCTGGCTTTCCCGGCTAGGCCTTTCATTTGAACGGCTCCGGGTTTGCTGAAGCATAGAGGC
TTGAGCATGGACCCCGTTTGTAGGGCAATGGCTTGGTAGGTAGGCACCCCCTACGCAACCTGCCGTTGTCCGAGGGGA
CTTTGCTGGAGGCCCAGCAGGAATTCGGGGTTGGCTTGCGCCGCCTCGAACACTCAAAACCTTCGACCTGAGCTCAGG
CAAGAC
</seq-data>
  </Bioseq>

  <Bioseq>
    <name>gi|300713430|gb|GQ487234.1|</name>
    <descr>gi|300713430|gb|GQ487234.1| Hindakia tetrachotoma strain CCAP 222/77
18S ribosomal RNA gene, partial sequence; internal transcribed spacer 1, 5.8S
ribosomal RNA gene, and internal transcribed spacer 2, complete sequence; and 28S
ribosomal RNA gene, partial sequence</descr>
    <seq-data>TGCTTTATACTGTGAAACTGCGAATGGCTCATTAAATCAGTTATAGTTTATTTGATGGTACCTA
CTACTCGGATACCCGTAGTAAATCTAGAGCTAATACGTGCGTAAATCCCGACTTCTGGAAGGGACGTATTTATTAGAT
AAAAGGCCGACCGGGCTCTGCCCGACTCGCGGTGAATCATGATAACTTCACGAATCGCATGGCCTTGTGCCGGCGATG
TTTCATTCAAATTTCTGCCCTATCAACTTTCGATGGTAGGATAGAGGCCTACCATGGTGGTAACGGGTGACGGAGGAT
TAGGGTTCGATTCCGGAGAGGGAGCCTGAGAAACGGCTACCACATCCAAGGAAGGCAGCAGGCGCGCAAATTACCCAA
TCCTGACACAGGGAGGTAGTGACAATAAATAACAATACTGGGCCTTTTCAGGTCTGGTAATTGGAATGAGTACAATCT
AAACCCCTTAACGAGGATCAATTGGAGGGCAAGTCTGGTGCCAGCAGCCGCGGTAATTCCAGCTCCAATAGCGTATAT
TTAAGTTGCTGCAGTTAAAAAGCTCGTAGTTGGATTTCGGGTGGGGCTTGCCGGTCCGCCGTTTCGGTGTGCACTGGC
AGGGCCCACCTTGTTGCCGGGGACGGGCTCCTGGGCTTCACTGTCCGGGACTCGGAGTCGGCGCTGTTACTTTGAGTA
AATTAGAGTGTTCAAAGCAGGCCTACGCTCTGAATACATTAGCATGGAATAACACGATAGGACTCTGGCCTATCCTGT
TGGTCTGTAGGACCGGAGTAATGATTAAGAGGGACAGTCGGGGGCATTCGTATTTCATTGTCAGAGGTGAAATTCTTG
GATTTATGAAAGACGAACTACTGCGAAAGCATTTGCCAAGGATGTTTTCATTAATCAAGAACGAAAGTTGGGGGCTCG
AAGACGATTAGATACCGTCCTAGTCTCAACCATAAACGATGCCGACTAGGGATCGGCGGATGTTTCTTCGATGACTCC
GCCGGCACCTTATGAGAAATCAAAGTTTTTGGGTTCCGGGGGGAGTATGGTCGCAAGGCTGAAACTTAAAGGAATTGA
CGGAAGGGCACCACCAGGCGTGGAGCCTGCGGCTTAATTTGACTCAACACGGGAAAACTTACCAGGTCCAGACATAGT
GAGGATTGACAGATTGAGAGCTCTTTCTTGATTCTATGGGTGGTGGTGCATGGCCGTTCTTAGTTGGTGGGTTGCCTT
GTCAGGTTGATTCCGGTAACGAACGAGACCTCAGCCTGCTAAATAGTCACGATTGGCTCGCCAGTCGGCGGACTTCTT
AGAGGGACTATTGGCGACTAGCCAATGGAAGCATGAGGCAATAACAGGTCTGTGATGCCCTTAGATGTTCTGGGCCGC
ACGCGCGCTACACTGATGCATTCAACGAGCCTAGCCTTGGCCGACAGGCCCGGGTAATCTTTGAATCTGCATCGTGAT
GGGGATAGATTATTGCAATTATTAATCTTCAACGAGGAATGCCTAGTAAGCGCAATTCATCAGATTGCGTTGATTACG
TCCCTGCCCTTTGTACACACCGCCCGTCGCTCCTACCGATTGGGTGTGCTGGTGAAGTGTTCGGATTGGCGACCGGGG
GCGGTCTCCGCTCTCGGCCGCCGAGAAGTTCATTAAACCCTCCCACCTAGAGGAAGGAGAAGTCGTAACAAGGTTTCC
GTAGGTGAACCTGCGGAAGGATCATTGAATCGATCGAATCCACCCTGGTAACCAACCGTCACCCCCGTGCTGTTTCCC
CATCTGCTTCGGCAGACAGGGCGGCGGGCGCCGGTTCCCTGGCTGGGGCACTGCCGCAGTTTCAGGTCCGGCGGGCGT
CTCTCCAAACTAATATTTTCAATATTTTTTGGAGTTGGCGTCGGTAATTCTTATCTAACTCAACACACCCCAAACTCC
AACTTACTCTAAAGCAATTGTGGCAGCCGGCACCGCCGTCTGTTCACTCCAACCAAAGACAACTCTCAACAACGGATA
TCTTGGCTCCCGTATCGATGAAGAACGCAGCGAAATGCGATACGTAGTGTGAATTGCAGAATTCCGTGAACCATCGAA
TCTTTGAACGCAAATTGCGCCCGAGGCTTCGGCCAAGGGCATGTCTGCCTCAGCGTCGGTTTACACCCTCGCCTCCCT
TTCACTAGGTGAGTGCGGATCTGGCTTTCCCGGCTAGGCCTTTCATCTGATCGGCTCCGGGTTTGCTGAAGCATAGAG
GCTTGAGCATGGACCCCGTTTGTAGGGCAATGGCTTGGTAGGTAGGCACCCCCTACGCAACCTGCCGTTGTCCGAGGG
GACTTTGCTGGAGGCCCAGCAGGAATTCGGGGTTGGCTTGCGCCGCCTCGAACACTCAAACCTCGACCTGAGCGAGCA
TT
</seq-data>
  </Bioseq>

  <Bioseq>
    <name>gi|300713429|gb|GQ487233.1|</name>
    <descr>gi|300713429|gb|GQ487233.1| Hindakia tetrachotoma strain CCAP 222/80
18S ribosomal RNA gene, partial sequence; internal transcribed spacer 1, 5.8S
ribosomal RNA gene, and internal transcribed spacer 2, complete sequence; and 28S
ribosomal RNA gene, partial sequence</descr>
    <seq-data>TGCTTTATACTGTGAAACTGCGAATGGCTCATTAAATCAGTTATAGTTTATTTGATGGTACCTA
CTACTCGGATACCCGTAGTAAATCTAGAGCTAATACGTGCGTAAATCCCGACTTCTGGAAGGGACGTATTTATTAGAT
AAAAGGCCGACCGGGCTCTGCCCGACTCGCGGTGAATCATGATAACTTCACGAATCGCATGGCCTTGTGCCGGCGATG
TTTCATTCAAATTTCTGCCCTATCAACTTTCGATGGTAGGATAGAGGCCTACCATGGTGGTAACGGGTGACGGAGGAT
TAGGGTTCGATTCCGGAGAGGGAGCCTGAGAAACGGCTACCACATCCAAGGAAGGCAGCAGGCGCGCAAATTACCCAA
TCCTGACACAGGGAGGTAGTGACAATAAATAACAATACTGGGCCTTTTCAGGTCTGGTAATTGGAATGAGTACAATCT
AAACCCCTTAACGAGGATCAATTGGAGGGCAAGTCTGGTGCCAGCAGCCGCGGTAATTCCAGCTCCAATAGCGTATAT
TTAAGTTGCTGCAGTTAAAAAGCTCGTAGTTGGATTTCGGGTGGGGCTTGCCGGTCCGCCGTTTCGGTGTGCACTGGC
AGGGCCCACCTTGTTGCCGGGGACGGGCTCCTGGGCTTCACTGTCCGGGACTCGGAGTCGGCGCTGTTACTTTGAGTA
AATTAGAGTGTTCAAAGCAGGCCTACGCTCTGAATACATTAGCATGGAATAACACGATAGGACTCTGGCCTATCCTGT
TGGTCTGTAGGACCGGAGTAATGATTAAGAGGGACAGTCGGGGGCATTCGTATTTCATTGTCAGAGGTGAAATTCTTG
GATTTATGAAAGACGAACTACTGCGAAAGCATTTGCCAAGGATGTTTTCATTAATCAAGAACGAAAGTTGGGGGCTCG
AAGACGATTAGATACCGTCCTAGTCTCAACCATAAACGATGCCGACTAGGGATCGGCGGATGTTTCTTCGATGACTCC
GCCGGCACCTTATGAGAAATCAAAGTTTTTGGGTTCCGGGGGGAGTATGGTCGCAAGGCTGAAACTTAAAGGAATTGA
CGGAAGGGCACCACCAGGCGTGGAGCCTGCGGCTTAATTTGACTCAACACGGGAAAACTTACCAGGTCCAGACATAGT
GAGGATTGACAGATTGAGAGCTCTTTCTTGATTCTATGGGTGGTGGTGCATGGCCGTTCTTAGTTGGTGGGTTGCCTT
GTCAGGTTGATTCCGGTAACGAACGAGACCTCAGCCTGCTAAATAGTCACGATTGGCTCGCCAGTCGGCGGACTTCTT
AGAGGGACTATTGGCGACTAGCCAATGGAAGCATGAGGCAATAACAGGTCTGTGATGCCCTTAGATGTTCTGGGCCGC
ACGCGCGCTACACTGATGCATTCAACGAGCCTAGCCTTGGCCGACAGGCCCGGGTAATCTTTGAATCTGCATCGTGAT
GGGGATAGATTATTGCAATTATTAATCTTCAACGAGGAATGCCTAGTAAGCGCAATTCATCAGATTGCGTTGATTACG
TCCCTGCCCTTTGTACACACCGCCCGTCGCTCCTACCGATTGGGTGTGCTGGTGAAGTGTTCGGATTGGCGACCGGGG
GCGGTCTCCGCTCTCGGCCGCCGAGAAGTTCATTAAACCCTCCCACCTAGAGGAAGGAGAAGTCGTAACAAGGTTTCC
GTAGGTGAACCTGCGGAAGGATCATTGAATCGATCGAATCCACCCTGGTAACCAACCGTCACCCCCGTGCTGTTTCCC
CATCTGCTTCGGCAGACAGGGCGGCGGGCGCCGGTTCCCTGGCTGGGGCACTGCCGCAGTTTCAGGTCCGGCGGGCGT
CTCTCCAAACTAATATTTTCAATATTTTTTGGAGTTGGCGTCGGTAATTCTTATCTAACTCAACACACCCCAAACTCC
AACTTACTCTAAAGCAATTGTGGCAGCCGGCACCGCCGTCTGTTCACTCCAACCAAAGACAACTCTCAACAACGGATA
TCTTGGCTCCCGTATCGATGAAGAACGCAGCGAAATGCGATACGTAGTGTGAATTGCAGAATTCCGTGAACCATCGAA
TCTTTGAACGCAAATTGCGCCCGAGGCTTCGGCCAAGGGCATGTCTGCCTCAGCGTCGGTTTACACCCTCGCCTCCCT
TTCACTAGGTGAGTGCGGATCTGGCTTTCCCGGCTAGGCCTTTCATCTGATCGGCTCCGGGTTTGCTGAAGCATAGAG
GCTTGAGCATGGACCCCGTTTGTAGGGCAATGGCTTGGTAGGTAGGCACCCCCTACGCAACCTGCCGTTGTCCGAGGG
GACTTTGCTGGAGGCCCAGCAGGAATTCGGGGTTGGCTTGCGCCGCCTCGAACACTCAAACCTCGACCTGAGCCTMAG
GCAGAC
</seq-data>
  </Bioseq>

  <Bioseq>
    <name>gi|584594689|gb|KF898122.1|</name>
    <descr>gi|584594689|gb|KF898122.1| Acutodesmus obliquus 18S ribosomal RNA gene
and internal transcribed spacer 1, partial sequence</descr>
    <seq-data>TCCTGCCAGTAGTCATATGCTTGTCTCAAAGATTAAGCCATGCATGTCTAAGTATAAACTGCTT
ATACTGTGAAACTGCGAATGGCTCATTAAATCAGTTATAGTTTATTTGGTGGTACCTTACTACTCGGATAACCGTAGT
AATTCTAGAGCTAATACGTGCGTAAATCCCGACTTCTGGAAGGGACGTATATATTAGATAAAAGGCCGACCGAGCTTT
GCTCGACCCGCGGTGAATCATGATATCTTCACGAAGCGCATGGCCTTGTGCCGGCGCTGTTCCATTCAAATTTCTGCC
CTATCAACTTTCGATGGTAGGATAGAGGCCTACCATGGTGGTAACGGGTGACGGAGGATTAGGGTTCGATTCCGGAGA
GGGAGCCTGAGAAACGGCTACCACATCCAAGGAAGGCAGCAGGCGCGCAAATTACCCAATCCTGATACGGGGAGGTAG
TGACAATAAATAACAATACCGGGCATTTTATGTCTGGTAATTGGAATGAGTACAATCTAAATCCCTTAACGAGGATCC
ATTGGAGGGCAAGTCTGGTGCCAGCAGCCGCGGTAATTCCAGCTCCAATAGCGTATATTTAAGTTGTTGCAGTTAAAA
AGCTCGTAGTTGGATTTCGGGTGGGTTCTAGCGGTCCGCCTATGGTGAGTACTGCTATGGCCTTCCTTTCTGTCGGGG
ACGGGCTTCTGGGCTTCACTGTCCGGGACTCGGAGTCGACGTGGTTACTTTGAGTAAATTAGAGTGTTCAAAGCAGGC
TTACGCCAGAATACTTTAGCATGGAATAACACGATAGGACTCTGGCCTATCTTGTTGGTCTGTAGGACCGGAGTAATG
ATTAAGAGGGACAGTCGGGGGCATTCGTATTTCATTGTCAGAGGTGAAATTCTTGGATTTATGAAAGACGAACTACTG
CGAAAGCATTTGCCAAGGATGTTTTCATTAATCAAGAACGAAAGTTGGGGGCTCGAAGACGATTAGATACCGTCGTAG
TCTCAACCATAAACGATGCCGACTAGGGATTGGCGAATGTTTTTTTAATGACTTCGCCAGCACCTTATGAGAAATCAA
AGTTTTTGGGTTCCGGGGGGAGTATGGTCGCAAGGCTGAAACTTAAAGGAATTGACGGAAGGGCACCACCAGGCGTGG
AGCCTGCGGCTTAATTTGACTCAACACGGGAAAACTTACCAGGTCCAGACATAGTGAGGATTGACAGATTGAGAGCTC
TTTCTTGATTCTATGGGTGGTGGTGCATGGCCGTTCTTAGTTGGTGGGTTGCCTTGTCAGGTTGATTCCGGTAACGAA
CGAGACCTCAGCCTGCTAAATAGTCTCAGTTGCTTTTTGCAGCTGGCTGACTTCTTAGAGGGACTATTGGCGTTTAGT
CAATGGAAGTATGAGGCAATAACAGGTCTGTGATGCCCTTAGATGTTCTGGGCCGCACGCGCGCTACACTGATGCATT
CAACAAGCCTATCCTTGACCGAAGGGTCTGGGTAATCTTTGAAACTGCATCGTGATGGGGATAGATTATTGCAATTAT
TAGTCTTCAACGAGGAATGCCTAGTAAGCGCAAGTCATCAGCTTGCGTTGATTACGTCCCTGCCCTTTGTACACACCG
CCCGTCGCTCCTACCGATTGGGTGTGCTGGTGAAGTGTTCGGATTGGCAGCTTAGGGTGGCAACACCTCAGGTCTGCC
GAGAAGTTCATTAAACCCTCCCACCTAGAGGAAGGAGAAGTCGTAACAAGGTTTCCGTAGGTGAACCTGC
</seq-data>
  </Bioseq>

  <Bioseq>
    <name>gi|574960773|gb|KF746943.1|</name>
    <descr>gi|574960773|gb|KF746943.1| Acutodesmus deserticola strain KL2 18S
ribosomal RNA gene, partial sequence</descr>
    <seq-data>TCATATGCTTGTCTCAAAGATTAAGCCATGCATGTCTAAGTATAAACTGCTTATACTGTGAAAC
TGCGAATGGCTCATTAAATCAGTTATAGTTTATTTGGTGGTACCTTACTACTCGGATAACCGTAGTAATTCTAGAGCT
AATACGTGCGTAAATCCCGACTTCTGGAAGGGACGTATATATTAGATAAAAGGCCGACCGAGCTTTGCTCGACCCGCG
GTGAATCATGATATCTTCACGAAGCGCATGGCCTTGTGCCGGCGCTGTTCCATTCAAATTTCTGCCCTATCAACTTTC
GATGGTAGGATAGAGGCCTACCATGGTGGTAACGGGTGACGGAGGATTAGGGTTCGATTCCGGAGAGGGAGCCTGAGA
AACGGCTACCACATCCAAGGAAGGCAGCAGGCGCGCAAATTACCCAATCCTGATACGGGGAGGTAGTGACAATAAATA
ACAATACCGGGCATTTCATGTCTGGTAATTGGAATGAGTACAATCTAAATCCCTTAACGAGGATCCATTGGAGGGCAA
GTCTGGTGCCAGCAGCCGCGGTAATTCCAGCTCCAATAGCGTATATTTAAGTTGTTGCAGTTAAAAAGCTCGTAGTTG
GATTTCGGGTGGGTTCTAGCGGTCCGCCTATGGTGAGTACTGCTATGGCCTTCCTTTCTGTCGGGGACGGGCTTCTGG
GCTTCACTGTCCGGGACTCGGAGTCGACGTGGTTACTTTGAGTAAATTAGAGTGTTCAAAGCAGGCTTACGCCAGAAT
ACTTTAGCATGGAATAACACGATAGGACTCTGGCCTATCTTGTTGGTCTGTAGGACCGGAGTAATGATTAAGAGGGAC
AGTCGGGGGCATTCGTATTTCATTGTCAGAGGTGAAATTCTTGGATTTATGAAAGACGAACTACTGCGAAAGCATTTG
CCAAGGAT
</seq-data>
  </Bioseq>

  <Bioseq>
    <name>gi|359385314|emb|FR865731.1|</name>
    <descr>gi|359385314|emb|FR865731.1| Scenedesmus obliquus genomic DNA
containing 18S rRNA gene, ITS1, 5.8S rRNA gene, ITS2, 28S rRNA gene, culture
collection CCAP 276/52</descr>
    <seq-data>TAGTCATATGCTTGTCTCAAAGATTAAGCCATGCATGTCTAAGTATAAACTGCTTATACTGTGA
AACTGCGAATGGCTCATTAAATCAGTTATAGTTTATTTGGTGGTACCTTACTACTCGGATAACCGTAGTAATTCTAGA
GCTAATACGTGCGTAAATCCCGACTTCTGGAAGGGACGTATATATTAGATAAAAGGCCGACCGAGCTTTGCTCGACCC
GCGGTGAATCATGATATCTTCACGAAGCGCATGGCCTTGTGCCGGCGCTGTTCCATTCAAATTTCTGCCCTATCAACT
TTCGATGGTAGGATAGAGGCCTACCATGGTGGTAACGGGTGACGGAGGATTAGGGTTCGATTCCGGAGAGGGAGCCTG
AGAAACGGCTACCACATCCAAGGAAGGCAGCAGGCGCGCAAATTACCCAATCCTGATACGGGGAGGTAGTGACAATAA
ATAACAATACCGGGCATTTCATGTCTGGTAATTGGAATGAGTACAATCTAAATCCCTTAACGAGGATCCATTGGAGGG
CAAGTCTGGTGCCAGCAGCCGCGGTAATTCCAGCTCCAATAGCGTATATTTAAGTTGTTGCAGTTAAAAAGCTCGTAG
TTGGATTTCGGGTGGGTTCTAGCGGTCCGCCTTTGGTGAGTACTGCTATGGCCTTCCTTTCTGTCGGGGACGGGCTTC
TGGGCTTCACTGTCCGGGACTCGGAGTCGACGTGGTTACTTTGAGTAAATTAGAGTGTTCAAAGCAGGCTTACGCCAG
AATACTTTAGCATGGAATAACACGATAGGACTCTGGCCTATCTTGTTGGTCTGTAGGACCGGAGTAATGATTAAGAGG
GACAGTCGGGGGCATTCGTATTTCATTGTCAGAGGTGAAATTCTTGGATTTATGAAAGACGAACTACTGCGAAAGCAT
TTGCCAAGGATGTTTTCATTAATCAAGAACGAAAGTTGGGGGCTCGAAGACGATTAGATACCGTCGTAGTCTCAACCA
TAAACGATGCCGACTAGGGATTGGCGAATGTTTTTTTAATGACTTCGCCAGCACCTTATGAGAAATCAAAGTTTTTGG
GTTCCGGGGGGAGTATGGTCGCAAGGCTGAAACTTAAAGGAATTGACGGAAGGGCACCACCAGGCGTGGAGCCTGCGG
CTTAATTTGACTCAACACGGGAAAACTTACCAGGTCCAGACATAGTGAGGATTGACAGATTGAGAGCTCTTTCTTGAT
TCTATGGGTGGTGGTGCATGGCCGTTCTTAGTTGGTGGGTTGCCTTGTCAGGTTGATTCCGGTAACGAACGAGACCTC
AGCCTGCTAAATAGTCTCAGTTGCTTTTTGCAGCTGGCTGACTTCTTAGAGGGACTATTGGCGTTTAGTCAATGGAAG
TATGAGGCAATAACAGGTCTGTGATGCCCTTAGATGTTCTGGGCCGCACGCGCGCTACACTGATGCATTCAACAAGCC
TATCCTTGACCGAAGGGTCTGGGTAATCTTTGAAACTGCATCGTGATGGGGATAGATTATTGCAATTATTAGTCTTCA
ACGAGGAATGCCTAGTAAGCGCAAGTCATCAGCTTGCGTTGATTACGTCCCTGCCCTTTGTACACACCGCCCGTCGCT
CCTACCGATTGGGTGTGCTGGTGAAGTGTTCGGATTGGCAGCTTAGGGTGGCAACACCTCAGGTCTGCCGAGAAGTTC
ATTAAACCCTCCCACCTAGAGGAAGGAGAAGTCGTAACAAGGTTTCCGTAGGTGAACCTGCGGAAGGATCATTGAATT
ATTAAAACCACAATGTGAACCTATCTGTTCCGTGCCTTTGCTGCCAGCAAGGCAATCGGGTTCTGCCTGATTGTGCTT
GCAAGCTGGTGCGAGTAATCTTTACTTGCATCAGTGGCTCTCTGGCATGCTTATACACCAGTGCTAACCACTGTCAAA
ACCAAAATCTGAAGCTTTGATTGCTATTAACTAGCGATCTTAACCAAAGACAACTCTCAACAACGGATATCTTGGCTC
TCGCAACGATGAAGAACGCAGCGAAATGCGATACGTAGTGTGAATTGCAGAATTCCGTGAACCATCGAATCTTTGAAC
GCATATTGCGCTCGAGCCCTCGGGCAAGAGCATGTCTGCCTCAGCGTCGGTTTATACCCTCACCCCTCTCTCCTTTTG
GAGAGTTGGTCAGCTCTCAGTTGACCTTAGGAGTGGATCTGGCTTCCCCAAACGATATGTCGATTGGGTTGGCTGAAG
CTTAGAGGCTTAAGCAAGGACCCGATATGGGCTTCAACTGGATAGGTAGCACCGGCTTCTGCCGACTACACGAAGTTG
TGGCTTGTGGACTTTGCTAGAGGCCAAGCAGGAAACATGCTCTGCATGTCTTAAACTTTCGACCTGAGCTCAGGCAAG
GCTACCCGCTGAACTTAAGCATATCAATAAGCGGAGGAAAAGAAACTAACTAGGATGCGCTTAGTAACGGCGAGCGAA
CCGCGCAAAGCCCAACTTGAAAATCTCCCTTGGAGAATTGTAGTCTATAGAAGTACCCTCTGTAACGGGCGCAGCTCA
AGTCTCCTGGAAAGGGGGCGTCAGAGAGGGTGAGACCCCGTAAGCTGTTGCTTTGTTGCCTCACGAGGTGCTTTCAAG
ANTCGGGTTGCTGGGGAATGCACCCAAATTTGGTGGTAAATCCATCTA
</seq-data>
  </Bioseq>

  <Bioseq>
    <name>gi|359385308|emb|FR865725.1|</name>
    <descr>gi|359385308|emb|FR865725.1| Scenedesmus dimorphus genomic DNA
containing 18S rRNA gene, ITS1, 5.8S rRNA gene, ITS2, culture collection CCAP
276/48</descr>
    <seq-data>TAGTCATATGCTTGTCTCAAAGATTAAGCCATGCATGTCTAAGTATAAACTGCTTATACTGTGA
AACTGCGAATGGCTCATTAAATCAGTTATAGTTTATTTGGTGGTACCTTACTACTCGGATAACCGTAGTAATTCTAGA
GCTAATACGTGCGTAAATCCCGACTTCTGGAAGGGACGTATATATTAGATAAAAGGCCGACCGAGCTTTGCTCGACCC
GCGGTGAATCATGATATCTTCACGAAGCGCATGGCCTTGTGCCGGCGCTGTTCCATTCAAATTTCTGCCCTATCAACT
TTCGATGGTAGGATAGAGGCCTACCATGGTGGTAACGGGTGACGGAGGATTAGGGTTCGATTCCGGAGAGGGAGCCTG
AGAAACGGCTACCACATCCAAGGAAGGCAGCAGGCGCGCAAATTACCCAATCCTGATACGGGGAGGTAGTGACAATAA
ATAACAATACCGGGCATTTTATGTCTGGTAATTGGAATGAGTACAATCTAAATCCCTTAACGAGGATCCATTGGAGGG
CAAGTCTGGTGCCAGCAGCCGCGGTAATTCCAGCTCCAATAGCGTATATTTAAGTTGTTGCAGTTAAAAAGCTCGTAG
TTGGATTTCGGGTGGGTTCTAGCGGTCCGCCTATGGTGAGTACTGCTATGGCCTTCCTTTCTGTCGGGGACGGGCTTC
TGGGCTTCACTGTCCGGGACTCGGAGTCGACGTGGTTACTTTGAGTAAATTAGAGTGTTCAAAGCAGGCTTACGCCAG
AATACTTTAGCATGGAATAACACGATAGGACTCTGGCCTATCTTGTTGGTCTGTAGGACCGGAGTAATGATTAAGAGG
GACAGTCGGGGGCATTCGTATTTCATTGTCAGAGGTGAAATTCTTGGATTTATGAAAGACGAACTACTGCGAAAGCAT
TTGCCAAGGATGTTTTCATTAATCAAGAACGAAAGTTGGGGGCTCGAAGACGATTAGATACCGTCGTAGTCTCAACCA
TAAACGATGCCGACTAGGGATTGGCGAATGTTTTTTTAATGACTTCGCCAGCACCTTATGAGAAATCAAAGTTTTTGG
GTTCCGGGGGGAGTATGGTCGCAAGGCTGAAACTTAAAGGAATTGACGGAAGGGCACCACCAGGCGTGGAGNNNNNNN
NNNNNNNNNNNNNNNNNNNNNNNNNNNNNNNNNNNNNNNNNNNNNNNNNNNNNNNNNNNNNNNNNNNNNNNNNNNNNN
NNNNNNNNNNNNNNNNNNNNNNNNNNNNNNNNNNNNNNNNNNNNNNNNNNNNNNNNNNNNNNNNNNNNNNNNNNNNNN
NNNNNNNNNNNNNNNNNNNNNNNNNNNNNNNNNNNNNNNNNNNNNNNNNNNNNNNNNNNNNNNNNNNNNNNNNNNNNN
NNNNNNNNNNNNNNNNNNNNNNNNNNNNNNNNNNNNNNNNNNNNNNNNNNNNNNNNNNNNNNNNNNNNNNNNNNNNNN
NNNNNNNNNNNNNNNNNNNNNNNNNNNNNNNNNNNNNNNNNNNNNNNNNNNNNNNNNNNNNNNNNNNNNNNNNNNNNN
NNNNNNNNNNNNNNNNNNNNNNNNNNNNNNNNNNNNNNNNNNNNNNNNNNNNNNNNNNNNNNNNNNNNNNNNNNNNNN
NNNNNNNNNNNNNNNNNNNNNNNNNNNNNNNNNNNNNNNNNNNNNNNNNNNNNNNNNNNNNNNNNNNNNNNNNNNNNN
NNNNNNNNNNNNNNNNNNNNNNNNNNNNNNNNNNNNNNNNNNNNNNNNNNNNNNNNNNNNNNNNNNNNNNNNNNNNNN
NNNNNNNNNNNNNNNNNNNNNNACCTATCTGTTCCGTGCCTTAGCTGCCAGCAAGGCAATTGGCTCNCCTAANTGGTA
CTTGCAAGCTGGTGCGAGTAATTTGATTACTTGCATCAGTGGCGCTTTGGCATGCTTATACACCAGTGCTAACCACTG
TCAAAACCAAACTCTGAAGCTTTGATTGCTATTAACTGGCAATCTTAACCAAAGACAACTCTCAACAACGGATATCTT
GGCTCTCGCAACGATGAAGAACGCAGCGAAATGCGATACGTAGTGTGAATTGCAGAATTCCGTGAACCATCGAATCTT
TGAACGCATATTGCGCTCGAGCCCTCGGGCAAGAGCATGTCTGCCTCAGCGTCGGTTTATACCCTCACCCCTCTCTCC
TTTTGGAGGGCTGGTCAGCTTCTAGTTGGCCTTAGGGGTGGATCTGGCTTTCCCAATTGGTTCACTCCGATTGGGTTG
GCTGAAGCTTAGAGGCTTAAGCAAGGACCCGATATGGGCTTCAACTGGATAGGTAGCACCGGCTTCTGCCGACTACAC
GAAGTTATGGCTTGTGGACTTTGCTAGAGGCCAAGCAGGAAACATGCTT
</seq-data>
  </Bioseq>

  <Bioseq>
    <name>gi|359385305|emb|FR865721.1|</name>
    <descr>gi|359385305|emb|FR865721.1| Scenedesmus obliquus genomic DNA
containing 18S rRNA gene, ITS1, 5.8S rRNA gene, ITS2, 28S rRNA gene, culture
collection CCAP 276/42</descr>
    <seq-data>TAGTCATATGCTTGTCTCAAAGATTAAGCCATGCATGTCTAAGTATAAACTGCTTATACTGTGA
AACTGCGAATGGCTCATTAAATCAGTTATAGTTTATTTGGTGGTACCTTACTACTCGGATAACCGTAGTAATTCTAGA
GCTAATACGTGCGTAAATCCCGACTTCTGGAAGGGACGTATATATTAGATAAAAGGCCGACCGAGCTTTGCTCGACCC
GCGGTGAATCATGATATCTTCACGAAGCGCATGGCCTTGTGCCGGCGCTGTTCCATTCAAATTTCTGCCCTATCAACT
TTCGATGGTAGGATAGAGGCCTACCATGGTGGTAACGGGTGACGGAGGATTAGGGTTCGATTCCGGAGAGGGAGCCTG
AGAAACGGCTACCACATCCAAGGAAGGCAGCAGGCGCGCAAATTACCCAATCCTGATACGGGGAGGTAGTGACAATAA
ATAACAATACCGGGCATTTTATGTCTGGTAATTGGAATGAGTACAATCTAAATCCCTTAACGAGGATCCATTGGAGGG
CAAGTCTGGTGCCAGCAGCCGCGGTAATTCCAGCTCCAATAGCGTATATTTAAGTTGTTGCAGTTAAAAAGCTCGTAG
TTGGATTTCGGGTGGGTTCTAGCGGTCCGCCTATGGTGAGTACTGCTATGGCCTTCCTTTCTGTCGGGGACGGGCTTC
TGGGCTTCACTGTCCGGGACTCGGAGTCGACGTGGTTACTTTGAGTAAATTAGAGTGTTCAAAGCAGGCTTACGCCAG
AATACTTTAGCATGGAATAACACGATAGGACTCTGGCCTATCTTGTTGGTCTGTAGGACCGGAGTAATGATTAAGAGG
GACAGTCGGGGGCATTCGTATTTCATTGTCAGAGGTGAAATTCTTGGATTTATGAAAGACGAACTACTGCGAAAGCAT
TTGCCAAGGATGTTTTCATTAATCAAGAACGAAAGTTGGGGGCTCGAAGACGATTAGATACCGTCGTAGTCTCAACCA
TAAACGATGCCGACTAGGGATTGGCGAATGTTTTTTTAATGACTTCGCCAGCACCTTATGAGAAATCAAAGTTTTTGG
GTTCCGGGGGGAGTATGGTCGCAAGGCTGAAACTTAAAGGAATTGACGGAAGGGCACCACCAGGCGTGGAGCCTGCGG
CTTAATTTGACTCAACACGGGAAAACTTACCAGGTCCAGACATAGTGAGGATTGACAGATTGAGAGCTCTTTCTTGAT
TCTATGGGTGGTGGTGCATGGCCGTTCTTAGTTGGTGGGTTGCCTTGTCAGGTTGATTCCGGTAACGAACGAGACCTC
AGCCTGCTAAATAGTCTCAGTTGCTTTTTGCAGCTGGCTGACTTCTTAGAGGGACTATTGGCGTTTAGTCAATGGAAG
TATGAGGCAATAACAGGTCTGTGATGCCCTTAGATGTTCTGGGCCGCACGCGCGCTACACTGATGCATTCAACAAGCC
TATCCTTGACCGAAGGGTCTGGGTAATCTTTGAAACTGCATCGTGATGGGGATAGATTATTGCAATTATTAGTCTTCA
ACGAGGAATGCCTAGTAAGCGCAAGTCATCAGCTTGCGTTGATTACGTCCCTGCCCTTTGTACACACCGCCCGTCGCT
CCTACCGATTGGGTGTGCTGGTGAAGTGTTCGGATTGGCAGCTTAGGGTGGCAACACCTCAGGTCTGCCGAAAAGTTC
ATTAAACCCTCCCACCTAGAGGAAGGAGAAGTCGTAACAAGGTTTCCGTAGGTGAACCTGCGGAAGGATCATTGAATT
ATTAAAACCACAATGCGAACCTATCTGTTCCGTGCCTTAGCTGCCAGCAAGGCAATTGGCTTGCCCAATTGTACTTGC
AAGCTGGTGCGAGTAATTTGATTACTTGCATCAGTGGCGCTTTGGCATGCTTATACACCAGTGCTAACCACTGTCAAA
ACCAAACTCTGAAGCTTTGATTGCTATTAACTGGCAATCTTAACCAAAGACAACTCTCAACAACGGATATCTTGGCTC
TCGCAACGATGAAGAACGCAGCGAAATGCGATACGTAGTGTGAATTGCAGAATTCCGTGAACCATCGAATCTTTGAAC
GCATATTGCGCTCGAGCCCTCGGGCAAGAGCATGTCTGCCTCAGCGTCGGTTTATACCCTCACCCCTCTCTCCTTTTG
GAGGGCTGGTCAGCTTCTAGTTGGCCTGAGGGGTGGATCTGGCTTTCCCAATTGGTTCACTCCGATTGGGTTGGCTGA
AGCATAGAGGCTTAAGCAAGGACCCGATATGGGCTTCAACTGGATAGGTAGCACCGGCTTCTGCCGACTACACGAAGT
TGTGGCTTGTGGACTTTGCTAGAGGCCAAGCAGGAAACATGCTTTGCATGTCTTAAACTTTCGACCTGAGCTCAGGCA
AGGCTACCCGCTGAACTTAAGCATATCAATAAGCGGAGGAAAAGAAACTAACAAGGATGCGCTTAGTAACGGCGAGCG
AACCGCGCAAAGCCCAACTTGAAAATCTCCCNTTGGAGAATTGTAGTCTATAGAAGTACCCTCTGTAACGGGCGCAGC
TCAGTCTCCTGGAA
</seq-data>
  </Bioseq>

  <Bioseq>
    <name>gi|29469379|gb|AY220601.1|</name>
    <descr>gi|29469379|gb|AY220601.1| Chlamydomonad sp. Tow2/24P-4w 18S ribosomal
RNA gene, partial sequence</descr>
    <seq-data>CCATGCATGTCTAAGTATAAACTGCTTATACGGTGAAACTGCGAATGGCTCATTAAATCAGTTA
TAGTTTATTTGATGGTACCTCCTACTTGGATAACCGTAGGAAATCTAGAGCTAATACATGCGTAAATCCCGACTTCTG
GAAGGGACGTATTTATTAGATAAAAGGCCAGCCGGGCTTGCCCGACCTTAGGCGAATCATGATAACTTCACGAATCGC
ACGGCCTCGCGCCGGCGATGTTTCATTCAAATTTCTGCCCTATCAACTTTCGATGGTAGGATAGAGGCCTACCATGGT
GGTAACGGGTGACGGAGGATTAGGGTTCGATTCCGGAGAGGGAGCCTGAGAAACGGCTACCACATCCAAGGAAGGCAG
CAGGCGCGCAAATTACCCAATCCCGACACGGGGAGGTAGTGACAATAAATAACAATACTGGGCATTTATGTCTGGTAA
TTGGAATGAGTACAATGTAAATATCTTAACGAGTATCCATTGGAGGGCAAGTCTGGTGCCAGCAGCCGCGGTAATTCC
AGCTCCAATAGCGTATATTTAAGTTGTTGCAGTTAAAAAGCTCGTAGTTGGATTTCGGGTGCGTCGACGCGGTCTGCC
TCTGGTATGTACTGCGCTCGGTGCACCTTTCTGCTGGGGACGGGCTCCTGGGCTTAACTGCTTGGGACCTGGAATCAG
CGAAGTGACCTTGAGCAAACAAGAGTGTTCAAAGCAAGCCGACGCTCTGAATTTTTTAGCATGGAATCACACGATAGG
ACTCTGGCCTATCTTGTTGGTCTGTAGGACCGGAGTAATGATTAAGAGGGACAGTCGGGGGCATTCGTATTTCATTGT
CAGAGGTGAAATTCTTGGATTTATGAAAGACGAACTTCTGCGAAAGCATTTGCCAAGGATGTTTTCATTGATCAAGAA
CGAAAGTTGGGGGCTCGAAGACGATTAGATACCGTCGTAGTCTCAACCATAAACGATGCCGACTAGGGATTGGCAGGT
GTTCCATTGATGACCCTGCCAGCACCTTATGAGAAATCAAAGTTTTTGGGTTCCGGGGGGAGTATGGTCGCAAGGCTG
AAACTTAAAGGAATTGACGGAAGGGCACCACCAGGCGTGGAGCCTGCGGCTTAATTTGACTCAACACGGGGAAACTTA
CCAGGTCCAGACACGGGGAGGATTGACAGATTGAGAGCTCTTTCTTGATTCTGTGGGTGGTGGTGCATGGCCGTTCTT
AGTTGGTGGGTTGCCTTGTCAGGTTGATTCCGGTAACGAACGAGACCTCAGCCTGCTAAATAGTCACGGGTACCTTGG
TACACGCCTGACTTCTTAGAGGGACTATTGGCGTCTAGTCAATGGAAGTGTGAGGCAATAACAGGTCTGTGATGCCCT
TAGATGTTCTGGGCCGCACGCGCGCTACACTGATGCATTCAACGAGCCTATCCTTGGCCGAGAGGTCCGGGTAATCTT
CGAAACTGCATCGTGATGGGGATAGATTATTGCAATTATTAGTCTTCAACGAGGAATGCCTAGTAAGCGCAAGTCATC
AGCTTGCGTTGATTACGTCCCTGCCCTTTGTACACACCGCCCGTCGCTCCTACCGATTGGGTGTGCTGGTGAAGTGTT
CGGATTGGCTTCAGGGATGGGCAACCACTCCTGTTGCTGAGAAGAACATTAAACCCTCCCACCTA
</seq-data>
  </Bioseq>

  <Bioseq>
    <name>gi|29469378|gb|AY220600.1|</name>
    <descr>gi|29469378|gb|AY220600.1| Chlamydomonad sp. Tow8/18T-6w 18S ribosomal
RNA gene, partial sequence</descr>
    <seq-data>CCATGCATGTCTAAGTATAAACTGCTTATACGGTGAAACTGCGAATGGCTCATTAAATCAGTTA
TAGTTTATTTGATGGTACCTCCTACTTGGATAACCGTAGGAAATCTAGAGCTAATACATGCGTAAATCCCGACTTCTG
GAAGGGACGTATTTATTAGATAAAAGGCCAGCCGGGCTTGCCCGACCTTAGGCGAATCATGATAACTTCACGAATCGC
ACGGCCTCGCGCCGGCGATGTTTCATTCAAATTTCTGCCCTATCAACTTTCGATGGTAGGATAGAGGCCTACCATGGT
GGTAACGGGTGACGGAGGATTAGGGTTCGATTCCGGAGAGGGAGCCTGAGAAACGGCTACCACATCCAAGGAAGGCAG
CAGGCGCGCAAATTACCCAATCCCGACACGGGGAGGTAGTGACAATAAATAACAATACTGGGCATTTATGTCTGGTAA
TTGGAATGAGTACAATGTAAATATCTTAACGAGTATCCATTGGAGGGCAAGTCTGGTGCCAGCAGCCGCGGTAATTCC
AGCTCCAATAGCGTATATTTAAGTTGTTGCAGTTAAAAAGCTCGTAGTTGGATTTCGGGTGCGTCGACGCGGTCTGCC
TCTGGTATGTACTGCGCTCGGTGCACCTTTCTGCTGGGGACGGGCTCCTGGGCTTAACTGCTTGGGACCTGGAATCAG
CGAAGTGACCTTGAGCAAACAAGAGTGTTCAAAGCAAGCCGACGCTCTGAATTTTTTAGCATGGAATCACACGATAGG
ACTCTGGCCTATCTTGTTGGTCTGTAGGACCGGAGTAATGATTAAGAGGGACAGTCGGGGGCATTCGTATTTCATTGT
CAGAGGTGAAATTCTTGGATTTATGAAAGACGAACTTCTGCGAAAGCATTTGCCAAGGATGTTTTCATTGATCAAGAA
CGAAAGTTGGGGGCTCGAAGACGATTAGATACCGTCGTAGTCTCAACCATAAACGATGCCGACTAGGGATTGGCAGGT
GTTCCATTGATGACCCTGCCAGCACCTTATGAGAAATCAAAGTTTTTGGGTTCCGGGGGGAGTATGGTCGCAAGGCTG
AAACTTAAAGGAATTGACGGAAGGGCACCACCAGGCGTGGAGCCTGCGGCTTAATTTGACTCAACACGGGGAAACTTA
CCAGGTCCAGACACGGGGAGGATTGACAGATTGAGAGCTCTTTCTTGATTCTGTGGGTGGTGGTGCATGGCCGTTCTT
AGTTGGTGGGTTGCCTTGTCAGGTTGATTCCGGTAACGAACGAGACCTCAGCCTGCTAAATAGTCACGGGTACCTTGG
TACACGCCTGACTTCTTAGAGGGACTATTGGCGTCTAGTCAATGGAAGTGTGAGGCAATAACAGGTCTGTGATGCCCT
TAGATGTTCTGGGCCGCACGCGCGCTACACTGATGCATTCAACGAGCCTATCCTTGGCCGAGAGGTCCGGGTAATCTT
CGAAACTGCATCGTGATGGGGATAGATTATTGCAATTATTAGTCTTCAACGAGGAATGCCTAGTAAGCGCAAGTCATC
AGCTTGCGTTGATTACGTCCCTGCCCTTTGTACACACCGCCCGTCGCTCCTACCGATTGGGTGTGCTGGTGAAGTGTT
CGGATTGGCTTCAGGGATGGGCAACCACTCCTGTTGCTGAGAAGAACATTAAACCCTCCCACCTA
</seq-data>
  </Bioseq>

  <Bioseq>
    <name>gi|29469377|gb|AY220599.1|</name>
    <descr>gi|29469377|gb|AY220599.1| Chlamydomonad sp. Pic6/3P-1w 18S ribosomal
RNA gene, partial sequence</descr>
    <seq-data>CCATGCATGTCTAAGTATAAACTGCTTATACGGTGAAACTGCGAATGGCTCATTAAATCAGTTA
TAGTTTATTTGATGGTACCTCCTACTTGGATAACCGTAGGAAATCTAGAGCTAATACATGCGTAAATCCCGACTTCTG
GAAGGGACGTATTTATTAGATAAAAGGCCAGCCGGGCTTGCCCGACCTTAGGCGAATCATGATAACTTCACGAATCGC
ACGGCCTCGCGCCGGCGATGTTTCATTCAAATTTCTGCCCTATCAACTTTCGATGGTAGGATAGAGGCCTACCATGGT
GGTAACGGGTGACGGAGGATTAGGGTTCGATTCCGGAGAGGGAGCCTGAGAAACGGCTACCACATCCAAGGAAGGCAG
CAGGCGCGCAAATTACCCAATCCCGACACGGGGAGGTAGTGACAATAAATAACAATACTGGGCATTTATGTCTGGTAA
TTGGAATGAGTACAATGTAAATATCTTAACGAGTATCCATTGGAGGGCAAGTCTGGTGCCAGCAGCCGCGGTAATTCC
AGCTCCAATAGCGTATATTTAAGTTGTTGCAGTTAAAAAGCTCGTAGTTGGATTTCGGGTGCGTCGACGCGGTCTGCC
TCTGGTATGTACTGCGCTCGGTGCACCTTTCTGCTGGGGACGGGCTCCTGGGCTTAACTGCTTGGGACCTGGAATCAG
CGAAGTGACCTTGAGCAAACAAGAGTGTTCAAAGCAAGCCGACGCTCTGAATTTTTTAGCATGGAATCACACGATAGG
ACTCTGGCCTATCTTGTTGGTCTGTAGGACCGGAGTAATGATTAAGAGGGACAGTCGGGGGCATTCGTATTTCATTGT
CAGAGGTGAAATTCTTGGATTTATGAAAGACGAACTTCTGCGAAAGCATTTGCCAAGGATGTTTTCATTGATCAAGAA
CGAAAGTTGGGGGCTCGAAGACGATTAGATACCGTCGTAGTCTCAACCATAAACGATGCCGACTAGGGATTGGCAGGT
GTTCCATTGATGACCCTGCCAGCACCTTATGAGAAATCAAAGTTTTTGGGTTCCGGGGGGAGTATGGTCGCAAGGCTG
AAACTTAAAGGAATTGACGGAAGGGCACCACCAGGCGTGGAGCCTGCGGCTTAATTTGACTCAACACGGGGAAACTTA
CCAGGTCCAGACACGGGGAGGATTGACAGATTGAGAGCTCTTTCTTGATTCTGTGGGTGGTGGTGCATGGCCGTTCTT
AGTTGGTGGGTTGCCTTGTCAGGTTGATTCCGGTAACGAACGAGACCTCAGCCTGCTAAATAGTCACGGGTACCTTGG
TACACGCCTGACTTCTTAGAGGGACTATTGGCGTCTAGTCAATGGAAGTGTGAGGCAATAACAGGTCTGTGATGCCCT
TAGATGTTCTGGGCCGCACGCGCGCTACACTGATGCATTCAACGAGCCTATCCTTGGCCGAGAGGTCCGGGTAATCTT
CGAAACTGCATCGTGATGGGGATAGATTATTGCAATTATTAGTCTTCAACGAGGAATGCCTAGTAAGCGCAAGTCATC
AGCTTGCGTTGATTACGTCCCTGCCCTTTGTACACACCGCCCGTCGCTCCTACCGATTGGGTGTGCTGGTGAAGTGTT
CGGATTGGCTCCAGGGATGGGCAACCACTCCTGTTGCTGAGAAGAACATTAAACCCTCCCACCTA
</seq-data>
  </Bioseq>

</Bioseq-set>
